# Supplementary material for: XX sex chromosome complement promotes atherosclerosis in mice
Source: Nat Commun. 2019 Jun 14;10:2631. doi: 10.1038/s41467-019-10462-z (PMC6643208; doi:10.1038/s41467-019-10462-z)
Supplement: Supplementary file 4 — Supplementary Data 1 [file 41467_2019_10462_MOESM4_ESM.xlsx]

## Sheet: Significant genes
Supplementary Data 1.					Mean + SEM				ANOVA P-values			ANOVA q-values			L2FCs
Probe Set ID	Chromosome	Symbol	Description	#p	FX	FY	MX	MY	Sex	Chrom	Intrxn	Sex	Chrom	Intrxn	F / M	FX / MX	FY / MY	X / Y	FX / FY	MX / MY	FX / MY	MX / FY
TC1500001608.mm.1	chr15	A1bg	alpha-1-B glycoprotein	19	7.59 ± 0.62	5.32 ± 0.33	6.38 ± 0.91	5.14 ± 0.22	0.162945	0.00209804	0.291929	0.659646	0.00777185	1.23623	0.692114	1.20735	0.176881	1.74971	2.26495	1.23448	2.44183	1.0576
TC1100004000.mm.1	chr11	Abca9	ATP-binding cassette, sub-family A (ABC1), member 9	19	6.78 ± 0.09	7.66 ± 0.1	6.68 ± 0.29	7.36 ± 0.19	0.203112	0.00010263	0.523407	0.706485	0.00140167	1.17187	0.19886	0.101232	0.296488	-0.780804	-0.878432	-0.683176	-0.581944	-0.979664
TC0500000052.mm.1	chr5	Abcb1b	ATP-binding cassette, sub-family B (MDR/TAP), member 1B	19	5.92 ± 0.1	6.86 ± 0.08	5.67 ± 0.1	6.07 ± 0.12	8.42193e-05	4.95758e-06	0.0130955	0.0991389	0.000627371	1.74286	0.518128	0.244588	0.791669	-0.672021	-0.945562	-0.39848	-0.153893	-1.19015
TC1700000528.mm.1	chr17	Abcg1	ATP-binding cassette, sub-family G (WHITE), member 1	19	9.57 ± 0.11	11.25 ± 0.1	9.44 ± 0.39	10.15 ± 0.3	0.0108654	4.37781e-05	0.0351555	0.476587	0.00115561	1.44079	0.612066	0.124347	1.09978	-1.19611	-1.68383	-0.708391	-0.584044	-1.80818
TC0500002893.mm.1	chr5	Abcg3	ATP-binding cassette, sub-family G (WHITE), member 3	19	8.4 ± 0.14	9.69 ± 0.16	8.38 ± 0.4	9.03 ± 0.34	0.18531	0.00117423	0.204183	0.693718	0.00532517	1.24266	0.337063	0.014761	0.659365	-0.969604	-1.29191	-0.647302	-0.632541	-1.30667
TC1800000980.mm.1	chr18	Abhd3	abhydrolase domain containing 3	19	11.08 ± 0.06	10.39 ± 0.12	11.13 ± 0.08	10.66 ± 0.25	0.300156	0.00160962	0.484714	0.767119	0.006556	1.18181	-0.16183	-0.0537905	-0.269869	0.578909	0.686948	0.470869	0.417079	0.740738
TC0200003098.mm.1	chr2	Abi1	abl-interactor 1	19	9.28 ± 0.08	9.87 ± 0.08	9.27 ± 0.16	9.53 ± 0.07	0.0574868	0.000187607	0.0788391	0.523423	0.00171076	1.26636	0.177513	0.0147917	0.340234	-0.423913	-0.586634	-0.261192	-0.246401	-0.601426
TC1100003600.mm.1	chr11	Abi3	ABI gene family, member 3	19	5.66 ± 0.06	7.56 ± 0.14	5.69 ± 0.25	6.44 ± 0.28	0.00927192	2.80961e-06	0.00684616	0.473957	0.000345817	2.04027	0.545203	-0.0271655	1.11757	-1.32556	-1.89793	-0.75319	-0.780355	-1.87076
TC0200000558.mm.1	chr2	Abl1	c-abl oncogene 1, non-receptor tyrosine kinase	19	7.47 ± 0.04	7.7 ± 0.05	7.31 ± 0.1	7.52 ± 0.07	0.0114498	0.00173163	0.911088	0.477697	0.0069716	1.0866	0.168457	0.161814	0.1751	-0.222462	-0.229104	-0.215819	-0.0540044	-0.390919
TC1900001711.mm.1	chr19	Ablim1	actin-binding LIM protein 1	19	6.48 ± 0.07	6.24 ± 0.05	6.4 ± 0.06	6.26 ± 0.01	0.525898	0.00141764	0.352879	0.874845	0.0059989	1.22218	0.032409	0.0802566	-0.0154386	0.194694	0.242542	0.146847	0.227103	0.162285
TC1100003245.mm.1	chr11	Abr	active BCR-related gene	19	6.33 ± 0.07	7.72 ± 0.1	6.4 ± 0.16	6.82 ± 0.22	0.0103761	1.21421e-05	0.00398163	0.475752	0.000851613	2.76588	0.416891	-0.0666987	0.900482	-0.909721	-1.39331	-0.42613	-0.492829	-1.32661
TC1600001473.mm.1	chr16	Acap2	ArfGAP with coiled-coil, ankyrin repeat and PH domains 2	19	8.48 ± 0.11	9.02 ± 0.07	8.44 ± 0.22	8.72 ± 0.06	0.110303	0.000744009	0.197154	0.617409	0.00437239	1.2434	0.166724	0.0341441	0.299303	-0.414438	-0.547018	-0.281859	-0.247715	-0.581162
TC0400003208.mm.1	chr4	Acot11	acyl-CoA thioesterase 11	19	5.64 ± 0.04	5.34 ± 0.06	5.63 ± 0.05	5.4 ± 0.07	0.647754	0.000247541	0.545303	0.908755	0.0019954	1.17065	-0.0258944	0.00847655	-0.0602654	0.26499	0.299361	0.230619	0.239095	0.290884
TC0200001371.mm.1	chr2	Acp2	acid phosphatase 2, lysosomal	19	10.25 ± 0.09	11.31 ± 0.14	10.07 ± 0.56	10.78 ± 0.16	0.102374	0.000590619	0.397056	0.605439	0.00389524	1.2014	0.356126	0.177669	0.534584	-0.887073	-1.06553	-0.708616	-0.530947	-1.2432
TC0900001900.mm.1	chr9	Acp5	acid phosphatase 5, tartrate resistant	19	10.59 ± 0.13	11.54 ± 0.07	10.54 ± 0.14	10.9 ± 0.19	0.0204295	0.000186911	0.045493	0.503727	0.00171048	1.35247	0.345254	0.0546905	0.635818	-0.654688	-0.945252	-0.364125	-0.309434	-0.999943
TC0200004843.mm.1	chr2	Acss1	acyl-CoA synthetase short-chain family member 1	19	4.96 ± 0.07	6.09 ± 0.15	5.01 ± 0.05	5.38 ± 0.23	0.0458438	0.000183572	0.026375	0.51699	0.00170475	1.57607	0.332554	-0.0436058	0.708714	-0.752103	-1.12826	-0.375943	-0.419549	-1.08466
TC0100002993.mm.1	chr1	Actr3	ARP3 actin-related protein 3	19	12.95 ± 0.09	14.15 ± 0.15	12.91 ± 0.26	13.43 ± 0.23	0.0419253	0.000158294	0.065963	0.515519	0.00150549	1.27796	0.380601	0.041213	0.71999	-0.855702	-1.19509	-0.516313	-0.4751	-1.2363
TC0900000943.mm.1	chr9	Adam10	a disintegrin and metallopeptidase domain 10	19	11.01 ± 0.06	12 ± 0.13	10.81 ± 0.31	11.28 ± 0.18	0.00825006	0.000237187	0.104114	0.464237	0.00189036	1.25983	0.461753	0.199058	0.724448	-0.727709	-0.990404	-0.465013	-0.265956	-1.18946
TC1200001490.mm.1	chr12	Adam17	a disintegrin and metallopeptidase domain 17	19	8.65 ± 0.04	9.82 ± 0.16	8.66 ± 0.21	9.15 ± 0.23	0.0580827	0.00012127	0.0546813	0.524461	0.00144532	1.29194	0.33214	-0.005218	0.669497	-0.831822	-1.16918	-0.494464	-0.499682	-1.16396
TC0100000524.mm.1	chr1	Adam23	a disintegrin and metallopeptidase domain 23	19	7.73 ± 0.12	8.72 ± 0.3	7.7 ± 0.1	8.58 ± 0.24	0.70491	0.000622158	0.799703	0.924959	0.0039261	1.10262	0.0841077	0.0278317	0.140384	-0.938597	-0.994873	-0.882321	-0.854489	-1.0227
TC0700004487.mm.1	chr7	Adam8	a disintegrin and metallopeptidase domain 8	19	4.87 ± 0.09	4.54 ± 0.1	4.92 ± 0.19	4.46 ± 0.07	0.916091	0.00104868	0.545955	0.959758	0.00516908	1.17058	0.0105018	-0.0500525	0.071056	0.396883	0.336328	0.457437	0.407384	0.386381
TC1400002302.mm.1	chr14	Adamdec1	ADAM-like, decysin 1	19	5.52 ± 0.06	11.52 ± 0.21	5.59 ± 0.27	9.29 ± 1.1	0.0918092	7.53145e-07	0.074623	0.588196	0.000103283	1.26875	1.08042	-0.0688783	2.22972	-4.85112	-6.00042	-3.70182	-3.77069	-5.93154
TC1500000090.mm.1	chr15	Adamts12	a disintegrin-like and metallopeptidase (reprolysin type) with thrombospondin type 1 motif, 12	19	5.01 ± 0.07	4.63 ± 0.03	4.87 ± 0.11	4.66 ± 0.04	0.356236	8.45082e-05	0.146713	0.788911	0.00136089	1.25039	0.0537659	0.140211	-0.0326796	0.300915	0.387361	0.21447	0.354681	0.247149
TC0900001973.mm.1	chr9	Adamts15	a disintegrin-like and metallopeptidase (reprolysin type) with thrombospondin type 1 motif, 15	2	4.17 ± 0.07	3.98 ± 0.04	4.06 ± 0.05	3.88 ± 0.04	0.0610853	0.00266373	0.944495	0.527992	0.00883644	1.08274	0.103729	0.107356	0.100101	0.184078	0.187705	0.180451	0.287807	0.0803495
TC1100000547.mm.1	chr11	Adamts2	a disintegrin-like and metallopeptidase (reprolysin type) with thrombospondin type 1 motif, 2	19	5.9 ± 0.08	5.44 ± 0.08	5.7 ± 0.11	5.33 ± 0.08	0.0599364	8.62075e-05	0.532868	0.526779	0.001362	1.17132	0.157658	0.207117	0.108199	0.411959	0.461417	0.3625	0.569616	0.254301
TC1600001976.mm.1	chr16	Adamts5	a disintegrin-like and metallopeptidase (reprolysin type) with thrombospondin type 1 motif, 5 (aggrecanase-2)	19	5.4 ± 0.08	4.81 ± 0.11	5.18 ± 0.27	4.82 ± 0.1	0.374187	0.00113366	0.344591	0.794819	0.00526448	1.22355	0.108636	0.224383	-0.0071108	0.475728	0.591475	0.359981	0.584364	0.367092
TC0200000465.mm.1	chr2	Adamtsl2	ADAMTS-like 2	19	5.07 ± 0.09	4.61 ± 0.06	5 ± 0.12	4.5 ± 0.05	0.242235	9.75595e-06	0.832339	0.732231	0.000808799	1.09735	0.0901082	0.0741641	0.106052	0.482268	0.466324	0.498212	0.572376	0.39216
TC0500003487.mm.1	chr5	Adap1	ArfGAP with dual PH domains 1	19	4.53 ± 0.06	5.07 ± 0.06	4.51 ± 0.08	4.77 ± 0.11	0.0533734	9.70462e-05	0.0979478	0.520163	0.00137449	1.2614	0.161096	0.0255108	0.296681	-0.40372	-0.539305	-0.268135	-0.242624	-0.564815
TC1200000021.mm.1	chr12	Adcy3	adenylate cyclase 3	19	4.93 ± 0.04	4.77 ± 0.03	4.95 ± 0.1	4.74 ± 0.03	0.840959	0.000595346	0.557762	0.949659	0.00389745	1.16963	0.00875532	-0.0169534	0.034464	0.185655	0.159946	0.211364	0.19441	0.1769
TC0800001031.mm.1	chr8	Adcy7	adenylate cyclase 7	19	6.31 ± 0.07	7.29 ± 0.09	6.25 ± 0.11	6.55 ± 0.18	0.003993	6.61848e-05	0.0109832	0.410117	0.00127058	1.77354	0.397371	0.0579458	0.736796	-0.638592	-0.978017	-0.299167	-0.241221	-1.03596
TC1000001743.mm.1	chr10	Adgb	androglobin	19	6.36 ± 0.06	9.31 ± 0.15	6.52 ± 0.46	8.31 ± 0.53	0.221518	2.66908e-06	0.0967582	0.716646	0.000318826	1.26184	0.414793	-0.161334	0.99092	-2.36939	-2.94551	-1.79326	-1.95459	-2.78418
TC0100003104.mm.1	chr1	Adora1	adenosine A1 receptor	19	6.92 ± 0.1	6.43 ± 0.21	7.04 ± 0.17	6.48 ± 0.12	0.567781	0.00266783	0.826254	0.891409	0.00887046	1.09759	-0.0857375	-0.118522	-0.0529532	0.527215	0.49443	0.559999	0.441477	0.612952
TC1900000806.mm.1	chr19	Adrb1	adrenergic receptor, beta 1	19	4.72 ± 0.09	5.98 ± 0.16	4.93 ± 0.1	5.35 ± 0.23	0.197872	7.97653e-05	0.0179899	0.7028	0.00131562	1.69811	0.212124	-0.205967	0.630214	-0.843566	-1.26166	-0.425476	-0.631443	-1.05569
TC1900000916.mm.1	chr19	Adrbk1	adrenergic receptor kinase, beta 1	19	7.6 ± 0.05	8.9 ± 0.07	7.64 ± 0.12	8.17 ± 0.2	0.0119281	1.87612e-06	0.00614196	0.479543	0.000252269	2.09157	0.34779	-0.0396279	0.735207	-0.91262	-1.30004	-0.525203	-0.564831	-1.26041
TC0500003024.mm.1	chr5	Adrbk2	adrenergic receptor kinase, beta 2	19	6.76 ± 0.14	9.32 ± 0.27	6.7 ± 0.27	7.81 ± 0.44	0.0168012	1.59657e-05	0.0256878	0.494667	0.000891167	1.59737	0.79041	0.062775	1.51805	-1.83231	-2.55994	-1.10467	-1.0419	-2.62272
TC1100000081.mm.1	chr11	Aebp1	AE binding protein 1	19	5.58 ± 0.08	5.26 ± 0.05	5.43 ± 0.06	5.26 ± 0.04	0.222242	0.000776441	0.184024	0.716754	0.00456307	1.24502	0.0742218	0.155392	-0.0069484	0.244663	0.325833	0.163492	0.318885	0.170441
TC1700000117.mm.1	chr17	Agpat4	1-acylglycerol-3-phosphate O-acyltransferase 4 (lysophosphatidic acid acyltransferase, delta)	19	5.19 ± 0.03	5.63 ± 0.09	5.14 ± 0.07	5.32 ± 0.11	0.0457108	0.00187834	0.140864	0.516862	0.00721701	1.25135	0.180297	0.0516425	0.308952	-0.311441	-0.440096	-0.182786	-0.131144	-0.491739
TC1200002438.mm.1	chr12	Ahnak2	AHNAK nucleoprotein 2	19	4.93 ± 0.03	4.65 ± 0.05	4.94 ± 0.08	4.75 ± 0.02	0.226544	5.42986e-05	0.299039	0.717961	0.00120364	1.23582	-0.0524786	-0.0077121	-0.0972452	0.231488	0.276255	0.186722	0.17901	0.283967
TC1000002093.mm.1	chr10	Aim1	absent in melanoma 1	19	8.53 ± 0.17	9.5 ± 0.12	8.52 ± 0.44	8.98 ± 0.06	0.139034	0.000773641	0.15408	0.638847	0.00449212	1.24959	0.266498	0.0104584	0.522537	-0.716295	-0.972334	-0.460255	-0.449797	-0.982792
TC0100001631.mm.1	chr1	Aim2	absent in melanoma 2	19	6.4 ± 0.05	7.42 ± 0.15	6.22 ± 0.24	6.78 ± 0.21	0.020305	0.000145435	0.159533	0.503417	0.00146574	1.24907	0.405467	0.174186	0.636748	-0.788164	-1.01945	-0.556883	-0.382697	-1.19363
TC1400002059.mm.1	chr14	Ajuba	ajuba LIM protein	19	5.95 ± 0.04	5.63 ± 0.06	5.72 ± 0.11	5.55 ± 0.05	0.0182742	0.000662487	0.216439	0.498644	0.00410307	1.2414	0.154821	0.230276	0.0793654	0.250056	0.325511	0.174601	0.404877	0.0952356
TC0200000492.mm.1	chr2	Ak8	adenylate kinase 8	12	4.36 ± 0.02	4.13 ± 0.04	4.44 ± 0.11	4.18 ± 0.04	0.175581	7.07401e-05	0.784024	0.673483	0.00127501	1.10635	-0.0640546	-0.076627	-0.0514822	0.244277	0.231704	0.256849	0.180222	0.308331
TC0700001086.mm.1	chr7	Akap13	A kinase (PRKA) anchor protein 13	19	8.56 ± 0.08	9 ± 0.08	8.39 ± 0.27	8.8 ± 0.04	0.0881003	0.000704729	0.882088	0.577532	0.00427793	1.09082	0.183154	0.168006	0.198301	-0.426277	-0.441424	-0.411129	-0.243123	-0.609431
TC1700001838.mm.1	chr17	Akap8	A kinase (PRKA) anchor protein 8	19	9.15 ± 0.05	9.62 ± 0.04	9.11 ± 0.22	9.43 ± 0.05	0.152947	0.000155007	0.354558	0.646379	0.00148565	1.22198	0.118303	0.0432357	0.193371	-0.393761	-0.468828	-0.318693	-0.275457	-0.512064
TC0400000304.mm.1	chr4	Akirin2	akirin 2	19	9.25 ± 0.04	9.49 ± 0.03	9.01 ± 0.15	9.47 ± 0.06	0.0441913	4.87238e-05	0.101029	0.516257	0.0011886	1.26074	0.135321	0.242966	0.027676	-0.346292	-0.238647	-0.453937	-0.210971	-0.481613
TC0400002799.mm.1	chr4	Akna	AT-hook transcription factor	19	5.5 ± 0.05	5.99 ± 0.04	5.45 ± 0.1	5.67 ± 0.1	0.0206278	0.000162675	0.0784144	0.505718	0.00155225	1.26656	0.184228	0.0497198	0.318735	-0.355086	-0.489594	-0.220578	-0.170858	-0.539314
TC0600000325.mm.1	chr6	Akr1b10	aldo-keto reductase family 1, member B10 (aldose reductase)	19	6.66 ± 0.06	7.99 ± 0.16	6.6 ± 0.21	7.15 ± 0.2	0.00970096	1.61834e-05	0.0202835	0.474776	0.000894373	1.68417	0.447482	0.0553361	0.839627	-0.940943	-1.33309	-0.548797	-0.493461	-1.38842
TC0600002045.mm.1	chr6	Akr1b3	aldo-keto reductase family 1, member B3 (aldose reductase)	19	5.69 ± 0.05	6.67 ± 0.09	5.76 ± 0.12	6.01 ± 0.14	0.00874311	1.68018e-05	0.00213188	0.469866	0.000899674	2.35824	0.29608	-0.0677046	0.659864	-0.609952	-0.973737	-0.246168	-0.313873	-0.906032
TC1200002434.mm.1	chr12	Akt1	thymoma viral proto-oncogene 1	19	8.89 ± 0.05	9.33 ± 0.09	8.79 ± 0.15	9.09 ± 0.1	0.0682675	0.000538636	0.426273	0.548746	0.00373023	1.19077	0.169387	0.0988757	0.239898	-0.377599	-0.448111	-0.307088	-0.208212	-0.546986
TC0100003627.mm.1	chr1	Akt3	thymoma viral proto-oncogene 3	19	7.7 ± 0.05	9 ± 0.07	7.56 ± 0.22	8.16 ± 0.17	0.000853647	9.44654e-07	0.0103687	0.366287	0.000128813	1.80057	0.496537	0.146175	0.846899	-0.949804	-1.30017	-0.599442	-0.453267	-1.44634
TC1900001246.mm.1	chr19	Aldh1a7	aldehyde dehydrogenase family 1, subfamily A7	19	16.14 ± 0.1	14.72 ± 0.39	16.33 ± 0.37	15.65 ± 0.28	0.0655101	0.00212954	0.210056	0.546554	0.00783915	1.24215	-0.559217	-0.190649	-0.927784	1.04197	1.41054	0.673405	0.482756	1.60119
TC0400000495.mm.1	chr4	Aldh1b1	aldehyde dehydrogenase 1 family, member B1	19	7.22 ± 0.07	6.58 ± 0.25	7.43 ± 0.16	6.9 ± 0.09	0.0968315	0.00164477	0.699691	0.599005	0.00671616	1.13604	-0.268877	-0.209186	-0.328568	0.581163	0.640854	0.521472	0.312287	0.85004
TC1900000890.mm.1	chr19	Aldh3b1	aldehyde dehydrogenase 3 family, member B1	19	6.24 ± 0.06	6.86 ± 0.09	6.19 ± 0.05	6.37 ± 0.15	0.0153807	0.00109731	0.0422541	0.489207	0.00522542	1.36587	0.271545	0.0510364	0.492053	-0.400008	-0.620516	-0.179499	-0.128463	-0.671552
TC0X00001421.mm.1	chrX	Alg13	asparagine-linked glycosylation 13	19	6.06 ± 0.08	6.49 ± 0.02	6.1 ± 0.1	6.25 ± 0.01	0.0912504	9.37509e-05	0.022083	0.586227	0.00136743	1.66125	0.0990658	-0.0410637	0.239195	-0.289466	-0.429595	-0.149336	-0.1904	-0.388531
TC0500001844.mm.1	chr5	Alox5ap	arachidonate 5-lipoxygenase activating protein	19	6.76 ± 0.19	9.25 ± 0.35	6.65 ± 0.36	7.87 ± 0.38	0.0304871	2.69107e-05	0.0605614	0.512385	0.00100692	1.28377	0.745026	0.112115	1.37794	-1.85393	-2.48685	-1.22102	-1.10891	-2.59896
TC1000002043.mm.1	chr10	Amd2	S-adenosylmethionine decarboxylase 2	19	9.86 ± 0.05	10.47 ± 0.11	9.47 ± 0.51	10.27 ± 0.09	0.10195	0.000809511	0.580897	0.604528	0.0045731	1.16435	0.294613	0.390042	0.199184	-0.706402	-0.610973	-0.801831	-0.411789	-1.00101
TC0700001631.mm.1	chr7	Ampd3	adenosine monophosphate deaminase 3	19	5.11 ± 0.02	5.52 ± 0.09	5.17 ± 0.06	5.31 ± 0.09	0.316776	0.00139732	0.0639425	0.778364	0.005938	1.28041	0.0729921	-0.067969	0.213953	-0.275457	-0.416419	-0.134496	-0.202465	-0.34845
TC0900001290.mm.1	chr9	Anapc13	anaphase promoting complex subunit 13	19	15.67 ± 0.06	15.31 ± 0.09	15.63 ± 0.14	15.39 ± 0.07	0.825825	0.00157299	0.450093	0.948587	0.00642983	1.18848	-0.0175955	0.043337	-0.078528	0.302521	0.363454	0.241589	0.284926	0.320117
TC1400000578.mm.1	chr14	Ang	angiogenin, ribonuclease, RNase A family, 5	19	9.38 ± 0.28	10.56 ± 0.31	9.28 ± 0.28	10.6 ± 0.21	0.925184	0.000253445	0.797944	0.961347	0.00203827	1.10277	0.025029	0.0933303	-0.0432722	-1.24732	-1.17902	-1.31562	-1.22229	-1.27235
TC0400004023.mm.1	chr4	Angptl7	angiopoietin-like 7	19	5.04 ± 0.02	4.65 ± 0.1	5.06 ± 0.08	4.9 ± 0.08	0.0872364	0.00188827	0.14957	0.576672	0.00722213	1.25004	-0.132138	-0.0224435	-0.241832	0.271604	0.381298	0.16191	0.139466	0.403742
TC0300002901.mm.1	chr3	Ank2	ankyrin 2, brain	19	4.9 ± 0.04	4.74 ± 0.04	4.94 ± 0.07	4.76 ± 0.03	0.423183	0.000408194	0.79865	0.827849	0.00300264	1.10272	-0.0311097	-0.0409205	-0.0212988	0.17071	0.160899	0.180521	0.1396	0.201819
TC0900002511.mm.1	chr9	Ankdd1a	ankyrin repeat and death domain containing 1A	19	4.42 ± 0.06	5.33 ± 0.09	4.43 ± 0.13	4.76 ± 0.18	0.0296843	9.2951e-05	0.0249925	0.512214	0.00136722	1.6169	0.281386	-0.0102619	0.573034	-0.618127	-0.909775	-0.326479	-0.336741	-0.899513
TC1100001004.mm.1	chr11	Ankfy1	ankyrin repeat and FYVE domain containing 1	19	9.33 ± 0.07	9.67 ± 0.03	9.28 ± 0.19	9.5 ± 0.04	0.172385	0.00192823	0.423091	0.665332	0.00734496	1.19118	0.105415	0.0448296	0.166	-0.27592	-0.336505	-0.215334	-0.170505	-0.381335
TC0100002350.mm.1	chr1	Ankrd44	ankyrin repeat domain 44	19	6.21 ± 0.04	6.9 ± 0.06	6.14 ± 0.15	6.57 ± 0.1	0.0273898	4.04795e-06	0.113258	0.510905	0.000433052	1.2573	0.194097	0.0604854	0.327708	-0.558699	-0.69231	-0.425088	-0.364603	-0.752796
TC1300001263.mm.1	chr13	Ankrd55	ankyrin repeat domain 55	2	4.11 ± 0.03	3.91 ± 0.03	4.13 ± 0.09	4.04 ± 0.04	0.102801	0.00269706	0.197566	0.605534	0.00898741	1.24336	-0.0704542	-0.0157777	-0.125131	0.145456	0.200133	0.0907795	0.0750018	0.21591
TC1500001572.mm.1	chr15	Anxa13	annexin A13	19	5.23 ± 0.06	4.86 ± 0.08	5.19 ± 0.16	4.72 ± 0.1	0.347232	0.000315289	0.556593	0.788242	0.00241323	1.16974	0.0872323	0.0331765	0.141288	0.417853	0.363797	0.471909	0.505085	0.330621
TC0X00001658.mm.1	chrX	Ap1s2	adaptor-related protein complex 1, sigma 2 subunit	19	6.27 ± 0.07	7.88 ± 0.19	6.4 ± 0.14	6.96 ± 0.29	0.0556982	4.33035e-05	0.014344	0.521418	0.001131	1.72666	0.394574	-0.132087	0.921234	-1.08141	-1.60807	-0.554749	-0.686835	-1.47598
TC0700003572.mm.1	chr7	Ap3s2	adaptor-related protein complex 3, sigma 2 subunit	19	8.76 ± 0.08	8.24 ± 0.13	8.5 ± 0.12	8.27 ± 0.1	0.270129	0.00216473	0.173492	0.752459	0.00786226	1.24704	0.115984	0.260731	-0.0287634	0.374188	0.518936	0.229441	0.490172	0.258204
TC1900000386.mm.1	chr19	Apba1	amyloid beta (A4) precursor protein binding, family A, member 1	19	4.54 ± 0.02	4.9 ± 0.05	4.58 ± 0.06	4.69 ± 0.06	0.0772792	0.000127815	0.0132831	0.55739	0.00145073	1.73884	0.0863794	-0.0414292	0.214188	-0.232753	-0.360561	-0.104944	-0.146373	-0.319132
TC0200000352.mm.1	chr2	Apbb1ip	amyloid beta (A4) precursor protein-binding, family B, member 1 interacting protein	19	6.92 ± 0.07	8.73 ± 0.21	6.96 ± 0.1	7.47 ± 0.27	0.00557399	1.97385e-05	0.00392374	0.421148	0.000957345	2.76993	0.612332	-0.0324251	1.25709	-1.15841	-1.80317	-0.513654	-0.546079	-1.77074
TC0900002532.mm.1	chr9	Aph1c	anterior pharynx defective 1c homolog (C. elegans)	19	5.33 ± 0.05	5.64 ± 0.04	5.33 ± 0.05	5.36 ± 0.05	0.00806341	0.00189183	0.00574994	0.462378	0.00722726	2.19225	0.136153	-0.00737815	0.279685	-0.167715	-0.311246	-0.0241833	-0.0315614	-0.303868
TC0600003071.mm.1	chr6	Apobec1	apolipoprotein B mRNA editing enzyme, catalytic polypeptide 1	19	10.5 ± 0.12	11.82 ± 0.11	10.4 ± 0.27	10.87 ± 0.31	0.0203575	0.000466967	0.0533385	0.503578	0.00339079	1.29507	0.522827	0.100069	0.945586	-0.897215	-1.31997	-0.474457	-0.374388	-1.42004
TC1500000688.mm.1	chr15	Apobec3	apolipoprotein B mRNA editing enzyme, catalytic polypeptide 3	19	5.99 ± 0.06	7.21 ± 0.06	5.89 ± 0.22	6.43 ± 0.23	0.00807851	1.89023e-05	0.0339135	0.462534	0.000934419	1.45362	0.438477	0.103095	0.773859	-0.882327	-1.21771	-0.546945	-0.44385	-1.3208
TC1700001949.mm.1	chr17	Apom	apolipoprotein M	19	8.38 ± 0.31	9.24 ± 0.17	8.08 ± 0.25	9.15 ± 0.18	0.390599	0.000615359	0.622646	0.809431	0.00392084	1.15334	0.197323	0.309466	0.0851792	-0.962658	-0.850515	-1.0748	-0.765336	-1.15998
TC0400002455.mm.1	chr4	Aqp7	aquaporin 7	19	5.48 ± 0.2	4.68 ± 0.09	5.31 ± 0.29	4.53 ± 0.11	0.315464	0.000142204	0.938255	0.777969	0.00146195	1.08376	0.162815	0.175164	0.150466	0.792578	0.804928	0.780229	0.955393	0.629763
TC0700001431.mm.1	chr7	Arap1	ArfGAP with RhoGAP domain, ankyrin repeat and PH domain 1	19	6.97 ± 0.05	7.2 ± 0.05	6.97 ± 0.1	7.16 ± 0.06	0.677857	0.00193219	0.76486	0.918589	0.00734904	1.11103	0.0236963	0.00665795	0.0407346	-0.20975	-0.226788	-0.192712	-0.186054	-0.233446
TC1200000569.mm.1	chr12	Arf6	ADP-ribosylation factor 6	19	10.93 ± 0.01	11.22 ± 0.05	10.79 ± 0.24	11.08 ± 0.06	0.0994024	0.00313911	0.97216	0.601423	0.00939216	1.07841	0.142462	0.139584	0.14534	-0.284928	-0.287806	-0.282049	-0.142466	-0.42739
TC0800002497.mm.1	chr8	Arhgap10	Rho GTPase activating protein 10	19	7.59 ± 0.22	6.54 ± 0.09	7.62 ± 0.67	6.91 ± 0.1	0.412379	0.00221043	0.474002	0.824127	0.00786649	1.18408	-0.20087	-0.0259005	-0.375839	0.877644	1.05261	0.702675	0.676775	1.07851
TC0200000741.mm.1	chr2	Arhgap15	Rho GTPase activating protein 15	19	6.1 ± 0.11	7.86 ± 0.07	6.03 ± 0.2	6.91 ± 0.34	0.0209198	7.83044e-06	0.0410403	0.506162	0.000727595	1.37474	0.512758	0.0685133	0.957003	-1.32038	-1.76462	-0.876135	-0.807622	-1.83314
TC0700004238.mm.1	chr7	Arhgap17	Rho GTPase activating protein 17	19	7.2 ± 0.05	7.92 ± 0.04	7.25 ± 0.11	7.49 ± 0.11	0.0228369	1.13244e-05	0.00572434	0.508155	0.000840424	2.23867	0.189417	-0.0511208	0.429955	-0.480352	-0.72089	-0.239815	-0.290935	-0.669769
TC1400000358.mm.1	chr14	Arhgap22	Rho GTPase activating protein 22	19	4.67 ± 0.03	5.21 ± 0.04	4.7 ± 0.05	4.85 ± 0.1	0.0152236	4.39373e-05	0.0065935	0.48801	0.00116425	2.0667	0.166676	-0.0250784	0.358429	-0.345458	-0.537212	-0.153704	-0.178783	-0.512134
TC1100003871.mm.1	chr11	Arhgap27	Rho GTPase activating protein 27	19	4.57 ± 0.02	4.97 ± 0.05	4.55 ± 0.04	4.63 ± 0.08	0.00273971	0.000380779	0.0071051	0.404827	0.0026841	2.03999	0.184662	0.0239836	0.345341	-0.234909	-0.395587	-0.07423	-0.0502464	-0.419571
TC0100001590.mm.1	chr1	Arhgap30	Rho GTPase activating protein 30	19	5.64 ± 0.06	7.36 ± 0.2	5.66 ± 0.14	6.33 ± 0.29	0.0211105	1.95814e-05	0.0174088	0.506232	0.000937043	1.70364	0.504603	-0.0189429	1.02815	-1.19928	-1.72282	-0.675733	-0.694676	-1.70388
TC1500001791.mm.1	chr15	Arhgap39	Rho GTPase activating protein 39	19	5.49 ± 0.06	6.35 ± 0.1	5.54 ± 0.14	5.83 ± 0.12	0.0278023	2.70749e-05	0.0100908	0.511156	0.00106551	1.83409	0.236053	-0.0490741	0.521179	-0.575713	-0.86084	-0.290587	-0.339661	-0.811766
TC0X00003430.mm.1	chrX	Arhgap4	Rho GTPase activating protein 4	19	6.06 ± 0.08	6.69 ± 0.1	6.05 ± 0.12	6.4 ± 0.17	0.223497	0.00092382	0.270217	0.716905	0.00481865	1.23739	0.151756	0.0149362	0.288576	-0.491408	-0.628228	-0.354588	-0.339652	-0.643164
TC1100002975.mm.1	chr11	Arhgap44	Rho GTPase activating protein 44	2	4.04 ± 0.03	3.95 ± 0.02	4.1 ± 0.1	3.88 ± 0.05	0.970823	0.00339346	0.189567	0.96355	0.00999804	1.24432	0.00168887	-0.060716	0.0640938	0.157805	0.0954002	0.22021	0.159494	0.156116
TC0X00001700.mm.1	chrX	Arhgap6	Rho GTPase activating protein 6	19	6.02 ± 0.05	6.57 ± 0.08	6.07 ± 0.11	6.82 ± 0.22	0.274506	0.000152679	0.469067	0.753388	0.00148248	1.18466	-0.147159	-0.0507818	-0.243536	-0.651178	-0.554801	-0.747555	-0.798337	-0.504019
TC1000001560.mm.1	chr10	Arhgap9	Rho GTPase activating protein 9	19	5.42 ± 0.05	5.83 ± 0.04	5.44 ± 0.02	5.53 ± 0.1	0.0400656	0.00108743	0.0211446	0.514989	0.00522108	1.67151	0.139562	-0.0202921	0.299417	-0.250321	-0.410175	-0.0904667	-0.110759	-0.389883
TC1100004217.mm.1	chr11	Arhgdia	Rho GDP dissociation inhibitor (GDI) alpha	19	10.13 ± 0.1	10.8 ± 0.08	9.93 ± 0.25	10.28 ± 0.13	0.00965608	0.000839215	0.216929	0.474465	0.00463425	1.24132	0.363519	0.205429	0.52161	-0.510126	-0.668217	-0.352036	-0.146607	-0.873646
TC0600003337.mm.1	chr6	Arhgdib	Rho, GDP dissociation inhibitor (GDI) beta	19	7.22 ± 0.09	8.6 ± 0.21	7.2 ± 0.23	7.78 ± 0.29	0.0634032	0.000332868	0.0782696	0.542842	0.00244234	1.26684	0.423016	0.0242253	0.821806	-0.975128	-1.37392	-0.576338	-0.552113	-1.39814
TC0700000403.mm.1	chr7	Arhgef1	Rho guanine nucleotide exchange factor (GEF) 1	19	6.28 ± 0.03	6.64 ± 0.06	6.26 ± 0.04	6.46 ± 0.07	0.0585042	7.10137e-05	0.136529	0.524941	0.00128707	1.25218	0.105695	0.0244982	0.186892	-0.279722	-0.360918	-0.198525	-0.174027	-0.385417
TC0300000732.mm.1	chr3	Arhgef2	rho/rac guanine nucleotide exchange factor (GEF) 2	19	5.34 ± 0.03	5.99 ± 0.09	5.34 ± 0.09	5.5 ± 0.13	0.0177181	0.000396984	0.0154803	0.497106	0.00288172	1.72057	0.240159	-0.00607345	0.486392	-0.408705	-0.654938	-0.162472	-0.168546	-0.648864
TC1400000271.mm.1	chr14	Arhgef3	Rho guanine nucleotide exchange factor (GEF) 3	19	7.34 ± 0.09	7.84 ± 0.07	7.36 ± 0.22	7.53 ± 0.05	0.123399	0.00272898	0.101753	0.630084	0.00904088	1.26049	0.153079	-0.0103876	0.316545	-0.335819	-0.499286	-0.172353	-0.182741	-0.488898
TC0X00002269.mm.1	chrX	Arhgef6	Rac/Cdc42 guanine nucleotide exchange factor (GEF) 6	19	6.53 ± 0.04	7.03 ± 0.06	6.38 ± 0.24	6.58 ± 0.09	0.00453308	0.00165233	0.12086	0.413878	0.00675453	1.25512	0.303455	0.153767	0.453142	-0.34827	-0.497958	-0.198583	-0.0448154	-0.651725
TC0400003712.mm.1	chr4	Arid1a	AT rich interactive domain 1A (SWI-like)	19	7.93 ± 0.04	8.26 ± 0.06	7.88 ± 0.13	8.07 ± 0.03	0.0533174	0.000318807	0.223652	0.520074	0.00243511	1.24063	0.115477	0.0455887	0.185366	-0.255621	-0.325509	-0.185732	-0.140143	-0.371098
TC1200000604.mm.1	chr12	Arid4a	AT rich interactive domain 4A (RBP1-like)	19	8.23 ± 0.07	9.01 ± 0.06	8.29 ± 0.21	8.68 ± 0.06	0.132781	6.61778e-06	0.0393814	0.63576	0.000702766	1.39482	0.137637	-0.0577598	0.333034	-0.583741	-0.779138	-0.388344	-0.446104	-0.721378
TC0500001764.mm.1	chr5	Arpc1b	actin related protein 2/3 complex, subunit 1B	19	7.6 ± 0.1	8.71 ± 0.14	7.53 ± 0.15	7.99 ± 0.23	0.0251227	0.000171887	0.0588993	0.510016	0.00168407	1.28588	0.393431	0.0700965	0.716765	-0.784171	-1.10751	-0.460837	-0.390741	-1.1776
TC0100000625.mm.1	chr1	Arpc2	actin related protein 2/3 complex, subunit 2	19	11.75 ± 0.04	12.74 ± 0.15	11.68 ± 0.17	12.1 ± 0.17	0.0191106	9.58853e-05	0.0511261	0.500036	0.00136976	1.30279	0.353457	0.068078	0.638836	-0.708329	-0.993708	-0.42295	-0.354872	-1.06179
TC0600003532.mm.1	chr6	Arpc4	actin related protein 2/3 complex, subunit 4	19	6.14 ± 0.03	6.43 ± 0.04	6.09 ± 0.04	6.22 ± 0.07	0.0136624	0.000374183	0.114627	0.48441	0.00264094	1.25709	0.127544	0.0510376	0.20405	-0.208356	-0.284862	-0.131849	-0.0808118	-0.335899
TC1100000950.mm.1	chr11	Arrb2	arrestin, beta 2	19	7.19 ± 0.06	8.16 ± 0.07	7.13 ± 0.14	7.58 ± 0.17	0.0125509	1.39153e-05	0.0349805	0.480602	0.000872366	1.4449	0.317675	0.0578907	0.577459	-0.707492	-0.967276	-0.447708	-0.389817	-1.02517
TC0200003122.mm.1	chr2	Arrdc1	arrestin domain containing 1	19	5.36 ± 0.03	5.63 ± 0.04	5.35 ± 0.07	5.38 ± 0.05	0.00912645	0.00278249	0.0163001	0.472696	0.00914444	1.71391	0.130252	0.012488	0.248016	-0.155506	-0.27327	-0.0377426	-0.0252546	-0.285758
TC1500002056.mm.1	chr15	Arsa	arylsulfatase A	19	6.88 ± 0.24	5.96 ± 0.19	7.1 ± 0.32	6.47 ± 0.2	0.111953	0.00257648	0.507013	0.620226	0.00875466	1.17598	-0.362053	-0.216314	-0.507793	0.773813	0.919553	0.628073	0.41176	1.13587
TC0600003334.mm.1	chr6	Art4	ADP-ribosyltransferase 4	19	5.05 ± 0.13	4.53 ± 0.11	4.87 ± 0.2	4.46 ± 0.06	0.263491	0.000693251	0.631941	0.746753	0.00426228	1.14875	0.126962	0.180398	0.0735256	0.464889	0.518325	0.411453	0.591851	0.337927
TC0800002119.mm.1	chr8	Asah1	N-acylsphingosine amidohydrolase 1	19	9.8 ± 0.15	10.7 ± 0.1	9.68 ± 0.38	10.12 ± 0.16	0.0560219	0.00121993	0.193861	0.521853	0.0055207	1.24397	0.350452	0.120284	0.580621	-0.672631	-0.9028	-0.442463	-0.322179	-1.02308
TC1200002263.mm.1	chr12	Asb2	ankyrin repeat and SOCS box-containing 2	19	5.66 ± 0.05	8.32 ± 0.08	5.71 ± 0.12	7.09 ± 0.37	0.0109806	5.64676e-08	0.00669789	0.476938	7.60942e-06	2.05142	0.592899	-0.0495965	1.23539	-2.0251	-2.6676	-1.38261	-1.43221	-2.618
TC0400002189.mm.1	chr4	Asph	aspartate-beta-hydroxylase	19	7.71 ± 0.05	8.37 ± 0.12	7.74 ± 0.15	8.12 ± 0.12	0.320404	0.000145721	0.187674	0.781734	0.00146584	1.24453	0.106846	-0.0366819	0.250374	-0.524332	-0.66786	-0.380804	-0.417486	-0.631178
TC0700003834.mm.1	chr7	Atg16l2	autophagy related 16-like 2 (S. cerevisiae)	19	5.11 ± 0.02	4.99 ± 0.01	5.12 ± 0.03	5.04 ± 0.04	0.257504	0.00173006	0.420376	0.741204	0.0069547	1.19159	-0.0300419	-0.00889655	-0.0511872	0.0970801	0.118225	0.0759348	0.0670382	0.127122
TC0400000996.mm.1	chr4	Atg4c	autophagy related 4C, cysteine peptidase	19	7.71 ± 0.07	8.37 ± 0.13	7.62 ± 0.36	8.02 ± 0.08	0.130569	0.00151196	0.365019	0.63467	0.00615084	1.21804	0.221359	0.0920742	0.350644	-0.535554	-0.664838	-0.406269	-0.314195	-0.756913
TC1100002784.mm.1	chr11	Atox1	ATX1 (antioxidant protein 1) homolog 1 (yeast)	19	7.69 ± 0.07	7.43 ± 0.07	7.75 ± 0.1	7.52 ± 0.04	0.285266	0.00175123	0.782186	0.758669	0.00700277	1.10725	-0.0708434	-0.0528477	-0.088839	0.242797	0.260793	0.224802	0.171954	0.31364
TC0500000670.mm.1	chr5	Atp10d	ATPase, class V, type 10D	19	5.66 ± 0.07	6.2 ± 0.08	5.64 ± 0.2	6.01 ± 0.08	0.27611	0.000178917	0.342585	0.754443	0.00170143	1.2243	0.104162	0.0138404	0.194483	-0.454991	-0.545312	-0.364669	-0.350829	-0.559152
TC0300002605.mm.1	chr3	Atp1a1	ATPase, Na+/K+ transporting, alpha 1 polypeptide	19	13.32 ± 0.1	13.86 ± 0.05	13.23 ± 0.3	13.65 ± 0.07	0.203081	0.000637032	0.616855	0.706482	0.00402606	1.1541	0.149158	0.091902	0.206414	-0.481434	-0.53869	-0.424178	-0.332276	-0.630592
TC1000001198.mm.1	chr10	Atp2b1	ATPase, Ca++ transporting, plasma membrane 1	19	9.54 ± 0.05	10.98 ± 0.17	9.46 ± 0.29	10.25 ± 0.23	0.0367244	1.47644e-05	0.0848796	0.51415	0.000883696	1.26452	0.40581	0.0792799	0.732339	-1.11136	-1.43789	-0.784833	-0.705553	-1.51717
TC0500002944.mm.1	chr5	Atp5k	ATP synthase, H+ transporting, mitochondrial F1F0 complex, subunit E	19	5.99 ± 0.06	5.55 ± 0.07	5.99 ± 0.13	5.76 ± 0.1	0.254747	0.00113414	0.224116	0.738873	0.00526597	1.24059	-0.0986353	0.0069795	-0.20425	0.334061	0.439676	0.228446	0.235426	0.432696
TC0X00001067.mm.1	chrX	Atp7a	ATPase, Cu++ transporting, alpha polypeptide	19	7.61 ± 0.05	8.62 ± 0.11	7.58 ± 0.28	8.05 ± 0.14	0.0313721	3.35004e-05	0.0463065	0.512674	0.00107725	1.33871	0.301736	0.0256937	0.577779	-0.740207	-1.01625	-0.464165	-0.438471	-1.04194
TC0X00002820.mm.1	chrX	Atrx	alpha thalassemia/mental retardation syndrome X-linked homolog (human)	19	10.17 ± 0.06	10.53 ± 0.03	10 ± 0.32	10.39 ± 0.02	0.150939	0.00215049	0.85634	0.644044	0.00786093	1.09333	0.151881	0.170363	0.133398	-0.371039	-0.352557	-0.389522	-0.219159	-0.52292
TC1200000287.mm.1	chr12	Atxn7l1	ataxin 7-like 1	19	6.75 ± 0.09	7.22 ± 0.07	6.8 ± 0.06	7.07 ± 0.07	0.515618	0.000193761	0.194374	0.867142	0.00174432	1.24387	0.0498606	-0.0518707	0.151592	-0.366645	-0.468376	-0.264913	-0.316784	-0.416505
TC0700002644.mm.1	chr7	Axl	AXL receptor tyrosine kinase	19	9.51 ± 0.09	10.39 ± 0.19	9.42 ± 0.23	9.78 ± 0.2	0.0598533	0.00230799	0.146789	0.526584	0.00800985	1.25039	0.347706	0.0863348	0.609077	-0.625669	-0.88704	-0.364298	-0.277963	-0.973375
TC1600000958.mm.1	chr16	Bach1	BTB and CNC homology 1	19	8.62 ± 0.15	9.25 ± 0.07	8.48 ± 0.16	9.14 ± 0.07	0.251495	2.22112e-05	0.880196	0.737696	0.000988036	1.09088	0.127418	0.143796	0.11104	-0.646355	-0.629977	-0.662733	-0.518937	-0.773773
TC0300002998.mm.1	chr3	Bank1	B cell scaffold protein with ankyrin repeats 1	19	7.19 ± 0.09	8.23 ± 0.23	7.04 ± 0.25	7.98 ± 0.26	0.356245	0.000223753	0.806999	0.788926	0.00185659	1.10059	0.196105	0.144877	0.247333	-0.993545	-1.04477	-0.942317	-0.79744	-1.18965
TC1500001279.mm.1	chr15	Basp1	brain abundant, membrane attached signal protein 1	19	5.19 ± 0.05	5.66 ± 0.13	5.14 ± 0.16	5.36 ± 0.08	0.0923397	0.00307318	0.222867	0.588889	0.00931403	1.24069	0.176267	0.0515986	0.300936	-0.345415	-0.470083	-0.220746	-0.169148	-0.521682
TC1200000838.mm.1	chr12	Batf	basic leucine zipper transcription factor, ATF-like	19	5.33 ± 0.03	6.08 ± 0.19	5.22 ± 0.06	5.67 ± 0.22	0.115916	0.00156583	0.336235	0.624685	0.00633655	1.23008	0.259377	0.104952	0.413803	-0.598835	-0.753261	-0.44441	-0.339458	-0.858213
TC0100001837.mm.1	chr1	Batf3	basic leucine zipper transcription factor, ATF-like 3	19	4.76 ± 0.07	5.25 ± 0.13	4.74 ± 0.09	4.98 ± 0.09	0.157463	0.00179842	0.196611	0.654266	0.00715495	1.24345	0.144089	0.0132341	0.274943	-0.366485	-0.497339	-0.23563	-0.222396	-0.510573
TC1200001758.mm.1	chr12	Baz1a	bromodomain adjacent to zinc finger domain 1A	19	7.65 ± 0.05	8.42 ± 0.13	7.56 ± 0.28	7.85 ± 0.09	0.0152261	0.000529381	0.0660021	0.488059	0.0037252	1.27791	0.329602	0.0909694	0.568234	-0.528092	-0.766724	-0.28946	-0.19849	-0.857694
TC0200003592.mm.1	chr2	Baz2b	bromodomain adjacent to zinc finger domain, 2B	19	7.62 ± 0.05	8.05 ± 0.09	7.56 ± 0.18	7.81 ± 0.05	0.0710645	0.000664726	0.273356	0.55009	0.00414773	1.23723	0.152976	0.063441	0.242512	-0.33661	-0.426145	-0.247075	-0.183634	-0.489586
TC0X00002433.mm.1	chrX	Bcap31	B cell receptor associated protein 31	19	13.33 ± 0.02	13.04 ± 0.07	13.34 ± 0.12	13.08 ± 0.1	0.745436	0.00202718	0.815133	0.933054	0.00750933	1.09849	-0.024488	-0.006868	-0.042108	0.275914	0.293534	0.258294	0.251426	0.300402
TC0100002894.mm.1	chr1	Bcl2	B cell leukemia/lymphoma 2	19	6.25 ± 0.08	7.19 ± 0.14	6.3 ± 0.07	6.73 ± 0.24	0.216265	0.000604556	0.131735	0.710993	0.00390456	1.25304	0.203186	-0.047734	0.454105	-0.680241	-0.931161	-0.429321	-0.477055	-0.883427
TC0900001142.mm.1	chr9	Bcl2a1a	B cell leukemia/lymphoma 2 related protein A1a	19	7.28 ± 0.22	9.62 ± 0.24	7.6 ± 0.26	8.32 ± 0.37	0.0906487	4.60325e-05	0.00883467	0.584088	0.00117561	1.96344	0.489735	-0.324806	1.30428	-1.53058	-2.34512	-0.716037	-1.04084	-2.02031
TC0900003331.mm.1	chr9	Bcl2a1b	B cell leukemia/lymphoma 2 related protein A1b	19	6.55 ± 0.23	8.08 ± 0.21	6.39 ± 0.3	6.76 ± 0.31	0.00913983	0.00171786	0.0351056	0.472781	0.00693521	1.44421	0.742909	0.167592	1.31823	-0.94565	-1.52097	-0.370333	-0.202742	-1.68856
TC0900001511.mm.1	chr9	Bcl2a1c	B cell leukemia/lymphoma 2 related protein A1c	19	6.33 ± 0.25	8.33 ± 0.25	6.48 ± 0.46	6.96 ± 0.33	0.0537423	0.000703108	0.0204268	0.520417	0.00427715	1.68344	0.610081	-0.145357	1.36552	-1.23782	-1.99326	-0.482383	-0.62774	-1.8479
TC0900002806.mm.1	chr9	Bcl2a1d	B cell leukemia/lymphoma 2 related protein A1d	19	5.5 ± 0.12	7.2 ± 0.21	5.58 ± 0.18	6.19 ± 0.35	0.0641979	0.00017453	0.0346356	0.544217	0.00169428	1.44857	0.46527	-0.0757575	1.0063	-1.15276	-1.69378	-0.611728	-0.687486	-1.61803
TC0200004913.mm.1	chr2	Bcl2l1	BCL2-like 1	19	7.47 ± 0.05	7.23 ± 0.04	7.49 ± 0.07	7.24 ± 0.06	0.740466	0.000256613	0.972918	0.9308	0.00206902	1.07823	-0.0173013	-0.0190711	-0.0155314	0.24369	0.241921	0.24546	0.226389	0.260992
TC0500002526.mm.1	chr5	Bend4	BEN domain containing 4	19	5.09 ± 0.02	5.59 ± 0.07	5.1 ± 0.13	5.24 ± 0.11	0.0461196	0.00133226	0.0428832	0.517032	0.00576446	1.36196	0.176225	-0.0030933	0.355544	-0.318697	-0.498016	-0.139379	-0.142472	-0.494923
TC1000002353.mm.1	chr10	Bicc1	bicaudal C homolog 1 (Drosophila)	19	6.49 ± 0.17	5.74 ± 0.11	6.28 ± 0.41	5.68 ± 0.07	0.431737	0.000966431	0.647527	0.833311	0.00494948	1.14516	0.134074	0.211493	0.0566552	0.678628	0.756047	0.601209	0.812702	0.544554
TC1500002247.mm.1	chr15	Bin2	bridging integrator 2	19	7.4 ± 0.06	10.95 ± 0.33	7.14 ± 0.38	9.22 ± 0.63	0.0230049	3.44521e-06	0.0832591	0.508452	0.000348343	1.2649	0.999179	0.266893	1.73146	-2.81394	-3.54622	-2.08165	-1.81476	-3.81312
TC1400000991.mm.1	chr14	Bin3	bridging integrator 3	19	7.03 ± 0.06	7.65 ± 0.08	7.13 ± 0.13	7.31 ± 0.06	0.114204	7.08362e-05	0.00888313	0.623969	0.00128104	1.96177	0.12217	-0.0967085	0.341048	-0.394858	-0.613737	-0.17598	-0.272689	-0.517028
TC0900001722.mm.1	chr9	Birc3	baculoviral IAP repeat-containing 3	19	7.69 ± 0.05	8.21 ± 0.08	7.75 ± 0.15	8.12 ± 0.17	0.858942	0.00108082	0.528118	0.952574	0.00522082	1.1716	0.0200871	-0.0516692	0.0918434	-0.448228	-0.519984	-0.376472	-0.428141	-0.468315
TC0700002486.mm.1	chr7	Bloc1s3	biogenesis of lysosomal organelles complex-1, subunit 3	19	6.01 ± 0.05	6.49 ± 0.08	6.35 ± 0.09	6.45 ± 0.11	0.0935704	0.00308665	0.0345719	0.590003	0.00933546	1.44921	-0.148899	-0.342172	0.0443744	-0.292818	-0.486091	-0.0995441	-0.441717	-0.143919
TC0200001906.mm.1	chr2	Blvra	biliverdin reductase A	19	7.3 ± 0.06	7.82 ± 0.07	7.3 ± 0.09	7.53 ± 0.1	0.0783937	0.000176795	0.0800441	0.557978	0.0016996	1.2659	0.144003	0.00087585	0.28713	-0.376856	-0.519983	-0.233728	-0.232853	-0.520859
TC0600001008.mm.1	chr6	Bmp10	bone morphogenetic protein 10	19	5.98 ± 0.11	7.05 ± 0.12	6.2 ± 0.24	6.68 ± 0.14	0.582929	2.87784e-05	0.0389235	0.897818	0.00107084	1.39948	0.0734603	-0.222712	0.369633	-0.773214	-1.06939	-0.477042	-0.699754	-0.846675
TC0900000226.mm.1	chr9	Bmper	BMP-binding endothelial regulator	19	5.05 ± 0.05	4.81 ± 0.06	5.14 ± 0.1	4.83 ± 0.09	0.396361	0.00150563	0.624052	0.812765	0.00613408	1.15284	-0.0621493	-0.0977684	-0.0265302	0.275593	0.239973	0.311212	0.213443	0.337742
TC0900000922.mm.1	chr9	Bnip2	BCL2/adenovirus E1B interacting protein 2	19	10.59 ± 0.09	11.24 ± 0.05	10.55 ± 0.27	10.88 ± 0.09	0.0857288	0.000401278	0.166971	0.575658	0.00292021	1.24817	0.19741	0.0415298	0.35329	-0.485826	-0.641706	-0.329946	-0.288416	-0.683236
TC0600000928.mm.1	chr6	Bola3	bolA-like 3 (E. coli)	19	5.83 ± 0.01	5.64 ± 0.03	5.85 ± 0.03	5.74 ± 0.05	0.0720129	0.000237087	0.215369	0.550297	0.00188115	1.24155	-0.0622936	-0.0206589	-0.103928	0.154265	0.1959	0.112631	0.0919718	0.216559
TC0600001245.mm.1	chr6	Brpf1	bromodomain and PHD finger containing, 1	19	6.3 ± 0.03	6.58 ± 0.07	6.35 ± 0.1	6.45 ± 0.02	0.459224	0.00209917	0.107385	0.846896	0.00777593	1.2591	0.0392451	-0.0492257	0.127716	-0.191619	-0.28009	-0.103148	-0.152374	-0.230864
TC0200002084.mm.1	chr2	Btbd3	BTB (POZ) domain containing 3	19	4.51 ± 0	4.44 ± 0.04	4.63 ± 0.04	4.51 ± 0.02	0.00294708	0.00132993	0.372704	0.405894	0.00576439	1.21519	-0.0884356	-0.111367	-0.0655044	0.09814	0.0752088	0.121071	0.0097044	0.186576
TC1000001183.mm.1	chr10	Btg1	B cell translocation gene 1, anti-proliferative	19	5.92 ± 0.2	6.68 ± 0.27	5.65 ± 0.42	6.8 ± 0.21	0.763644	0.00139835	0.432959	0.937266	0.00596165	1.19007	0.0745469	0.270705	-0.121611	-0.951349	-0.755191	-1.14751	-0.876802	-1.0259
TC0X00002994.mm.1	chrX	Btk	Bruton agammaglobulinemia tyrosine kinase	19	5.97 ± 0.05	7.09 ± 0.16	5.99 ± 0.22	6.4 ± 0.18	0.0336012	8.14367e-05	0.0252428	0.513316	0.00134046	1.60438	0.334946	-0.0209339	0.690827	-0.765773	-1.12165	-0.409893	-0.430827	-1.10072
TC1200001644.mm.1	chr12	Bzw2	basic leucine zipper and W2 domains 2	19	6.56 ± 0.08	7.51 ± 0.1	6.5 ± 0.2	6.93 ± 0.09	0.00714271	5.25346e-06	0.0201485	0.439748	0.000642081	1.68491	0.312771	0.0515671	0.573974	-0.691298	-0.952501	-0.430094	-0.378527	-1.00407
TC0400003794.mm.1	chr4	C1qa	complement component 1, q subcomponent, alpha polypeptide	19	9.61 ± 0.06	10.99 ± 0.24	9.54 ± 0.21	9.89 ± 0.29	0.0146973	0.000982613	0.0260849	0.486737	0.00495293	1.58905	0.584504	0.0610795	1.10793	-0.865494	-1.38892	-0.342069	-0.28099	-1.45
TC0400003792.mm.1	chr4	C1qb	complement component 1, q subcomponent, beta polypeptide	19	13.02 ± 0.18	14.84 ± 0.2	12.9 ± 0.39	13.6 ± 0.34	0.0179027	0.000192752	0.0453522	0.497582	0.00174132	1.3531	0.683724	0.122219	1.24523	-1.26016	-1.82167	-0.698655	-0.576436	-1.94388
TC0400003793.mm.1	chr4	C1qc	complement component 1, q subcomponent, C chain	19	9.15 ± 0.09	10.55 ± 0.26	9.13 ± 0.47	9.6 ± 0.31	0.0807075	0.00237774	0.0921625	0.563989	0.00844622	1.26285	0.481737	0.0189965	0.944477	-0.938426	-1.40117	-0.475686	-0.456689	-1.42016
TC0600001422.mm.1	chr6	C1ra	complement component 1, r subcomponent A	19	11.32 ± 0.08	11.67 ± 0.09	11.21 ± 0.15	11.87 ± 0.13	0.67003	0.000193254	0.147548	0.915123	0.00174282	1.25029	-0.0445627	0.112016	-0.201142	-0.502171	-0.345592	-0.65875	-0.546734	-0.457608
TC0600001424.mm.1	chr6	C1rb	complement component 1, r subcomponent B	19	11.94 ± 0.1	12.35 ± 0.1	11.83 ± 0.17	12.53 ± 0.14	0.74631	0.000216699	0.233546	0.933092	0.00184748	1.23986	-0.0377997	0.10459	-0.18019	-0.555066	-0.412676	-0.697456	-0.592866	-0.517266
TC0400001087.mm.1	chr4	C8b	complement component 8, beta polypeptide	19	10.2 ± 0.24	11.17 ± 0.49	9.92 ± 0.45	11.98 ± 0.41	0.500474	0.00127575	0.175332	0.864873	0.00559281	1.24684	-0.265446	0.281478	-0.81237	-1.5198	-0.972876	-2.06672	-1.78525	-1.25435
TC1900000904.mm.1	chr19	Cabp4	calcium binding protein 4	7	4.11 ± 0.05	4.59 ± 0.06	3.98 ± 0.1	4.14 ± 0.11	0.00184134	0.000669745	0.0493955	0.374064	0.00416987	1.30723	0.285244	0.123627	0.446861	-0.322876	-0.484493	-0.161259	-0.0376324	-0.60812
TC0700000007.mm.1	chr7	Cacng7	calcium channel, voltage-dependent, gamma subunit 7	19	5.02 ± 0.05	4.7 ± 0.05	5.01 ± 0.09	4.78 ± 0.05	0.522332	9.07185e-05	0.398494	0.87234	0.00136707	1.20086	-0.033655	0.0109941	-0.078304	0.271785	0.316434	0.227136	0.23813	0.30544
TC0900000573.mm.1	chr9	Cadm1	cell adhesion molecule 1	19	7.01 ± 0.03	8 ± 0.07	6.91 ± 0.06	7.44 ± 0.19	0.00856538	4.74235e-06	0.049793	0.466459	0.000618231	1.30539	0.332308	0.0977491	0.566867	-0.762797	-0.997356	-0.528238	-0.430489	-1.09511
TC0200003865.mm.1	chr2	Calcrl	calcitonin receptor-like	19	8.56 ± 0.12	9.59 ± 0.13	8.49 ± 0.11	9.14 ± 0.09	0.0368612	1.91284e-06	0.111888	0.51416	0.000283361	1.25785	0.257856	0.0677518	0.447959	-0.84326	-1.03336	-0.653156	-0.585404	-1.10112
TC1900001622.mm.1	chr19	Calhm2	calcium homeostasis modulator 2	19	5.7 ± 0.05	6.31 ± 0.08	5.64 ± 0.18	5.92 ± 0.14	0.048672	0.000558604	0.1231	0.518069	0.00375837	1.25452	0.220461	0.052589	0.388334	-0.44811	-0.615982	-0.280237	-0.227648	-0.668571
TC0300001271.mm.1	chr3	Camk2d	calcium/calmodulin-dependent protein kinase II, delta	19	6.81 ± 0.07	7.37 ± 0.11	6.73 ± 0.23	6.98 ± 0.11	0.0529103	0.00265789	0.196439	0.519912	0.00880119	1.24348	0.237203	0.0846053	0.3898	-0.405681	-0.558278	-0.253083	-0.168478	-0.642883
TC1100001012.mm.1	chr11	Camkk1	calcium/calmodulin-dependent protein kinase kinase 1, alpha	14	4.24 ± 0.03	4.61 ± 0.05	4.23 ± 0.12	4.46 ± 0.12	0.361819	0.00194982	0.403877	0.789645	0.00736991	1.19877	0.0744263	0.0064583	0.142394	-0.296352	-0.36432	-0.228384	-0.221926	-0.370779
TC1100003110.mm.1	chr11	Camta2	calmodulin binding transcription activator 2	19	6.85 ± 0.08	7.16 ± 0.04	6.86 ± 0.11	7.05 ± 0.05	0.425422	0.00100912	0.331772	0.828302	0.00503701	1.23138	0.0496154	-0.0111213	0.110352	-0.246358	-0.307095	-0.185622	-0.196743	-0.295974
TC0400003473.mm.1	chr4	Cap1	CAP, adenylate cyclase-associated protein 1 (yeast)	19	11.27 ± 0.11	12.56 ± 0.13	11.11 ± 0.15	11.69 ± 0.26	0.00787636	6.30626e-05	0.0530249	0.458218	0.00126629	1.29543	0.521215	0.163926	0.878504	-0.932685	-1.28997	-0.575396	-0.41147	-1.4539
TC0600000852.mm.1	chr6	Capg	capping protein (actin filament), gelsolin-like	19	6.05 ± 0.07	5.64 ± 0.1	6.03 ± 0.1	5.75 ± 0.04	0.578884	0.000403893	0.419365	0.896418	0.0029286	1.19178	-0.0433662	0.0201048	-0.106837	0.345778	0.409249	0.282307	0.302412	0.389145
TC0X00003114.mm.1	chrX	Capn6	calpain 6	19	5.62 ± 0.14	4.98 ± 0.12	5.3 ± 0.16	4.98 ± 0.11	0.215194	0.00167555	0.208274	0.710638	0.00684417	1.24227	0.160602	0.32379	-0.0025854	0.47399	0.637178	0.310802	0.634592	0.313387
TC1500000074.mm.1	chr15	Capsl	calcyphosine-like	17	4.55 ± 0.04	4.36 ± 0.05	4.6 ± 0.03	4.31 ± 0.08	0.932388	0.000611981	0.384163	0.96208	0.00391667	1.20813	-0.00472858	-0.0538624	0.0444052	0.236543	0.187409	0.285677	0.231815	0.241272
TC0300002660.mm.1	chr3	Capza1	capping protein (actin filament) muscle Z-line, alpha 1	19	10.36 ± 0.05	11.11 ± 0.13	10.38 ± 0.11	10.72 ± 0.2	0.188634	0.000990574	0.149943	0.699116	0.00497343	1.24996	0.185405	-0.018871	0.38968	-0.548892	-0.753168	-0.344617	-0.363488	-0.734297
TC0600000134.mm.1	chr6	Capza2	capping protein (actin filament) muscle Z-line, alpha 2	19	10.62 ± 0.08	11.33 ± 0.1	10.48 ± 0.27	10.92 ± 0.15	0.0499823	0.000486248	0.323112	0.518761	0.00346891	1.23318	0.276482	0.143961	0.409002	-0.57466	-0.70718	-0.442139	-0.298178	-0.851141
TC0400001741.mm.1	chr4	Capzb	capping protein (actin filament) muscle Z-line, beta	19	8.69 ± 0.11	9.42 ± 0.14	8.64 ± 0.29	8.99 ± 0.12	0.113681	0.00178035	0.203016	0.623732	0.00709093	1.24274	0.23896	0.0496058	0.428313	-0.539075	-0.728429	-0.349721	-0.300115	-0.778034
TC0500003518.mm.1	chr5	Card11	caspase recruitment domain family, member 11	19	5.32 ± 0.05	6.93 ± 0.06	5.31 ± 0.1	6.03 ± 0.34	0.0293581	1.96447e-05	0.0325913	0.511972	0.000938772	1.46645	0.457207	0.0101692	0.904245	-1.16176	-1.6088	-0.714721	-0.704551	-1.61897
TC0900000031.mm.1	chr9	Casp1	caspase 1	19	7.53 ± 0.09	9.36 ± 0.17	7.44 ± 0.38	8.27 ± 0.32	0.0199354	3.25802e-05	0.0456348	0.501982	0.00107698	1.3468	0.593536	0.096752	1.09032	-1.3309	-1.82768	-0.834117	-0.737365	-1.92444
TC0900000033.mm.1	chr9	Casp12	caspase 12	19	6.57 ± 0.07	6.06 ± 0.09	6.37 ± 0.2	6.19 ± 0.09	0.736629	0.00276708	0.11428	0.930107	0.00912923	1.25713	0.0326785	0.192609	-0.127252	0.34091	0.50084	0.18098	0.373588	0.308231
TC0600000456.mm.1	chr6	Casp2	caspase 2	19	6.16 ± 0.04	6.46 ± 0.06	6.11 ± 0.06	6.26 ± 0.09	0.0654157	0.00246731	0.244202	0.546284	0.00852781	1.23907	0.125898	0.0491221	0.202674	-0.229939	-0.306715	-0.153163	-0.104041	-0.355837
TC0800001204.mm.1	chr8	Cbfb	core binding factor beta	19	7.32 ± 0.09	8.03 ± 0.14	7.15 ± 0.13	7.53 ± 0.09	0.00711555	0.000165517	0.14213	0.439336	0.00162479	1.25112	0.338853	0.170239	0.507467	-0.541658	-0.710272	-0.373044	-0.202805	-0.880511
TC1600000726.mm.1	chr16	Cblb	Casitas B-lineage lymphoma b	19	7.42 ± 0.09	8.03 ± 0.07	7.34 ± 0.18	7.49 ± 0.06	0.00280131	0.000659804	0.0197089	0.404876	0.00408496	1.6856	0.316703	0.0850755	0.54833	-0.379718	-0.611345	-0.148091	-0.0630156	-0.696421
TC0300002938.mm.1	chr3	Ccdc109b	coiled-coil domain containing 109B	19	5.57 ± 0.04	6.07 ± 0.11	5.54 ± 0.07	5.63 ± 0.09	0.012051	0.00241901	0.0221397	0.479746	0.00845036	1.66096	0.234253	0.0248955	0.443611	-0.298691	-0.508049	-0.0893333	-0.0644378	-0.532944
TC0X00001782.mm.1	chrX	Ccdc120	coiled-coil domain containing 120	19	4.56 ± 0.06	4.38 ± 0.04	4.66 ± 0.16	4.38 ± 0.05	0.484356	0.00298521	0.468505	0.856028	0.0092709	1.1847	-0.0470628	-0.095879	0.0017534	0.232173	0.183357	0.280989	0.18511	0.279236
TC0200003582.mm.1	chr2	Ccdc148	coiled-coil domain containing 148	17	4.64 ± 0.05	4.3 ± 0.07	4.86 ± 0.11	4.55 ± 0.04	0.00114883	6.89719e-05	0.784534	0.371366	0.001272	1.10622	-0.239937	-0.223259	-0.256616	0.325656	0.342335	0.308977	0.0857186	0.565593
TC1600000379.mm.1	chr16	Ccdc50	coiled-coil domain containing 50	19	10.15 ± 0.07	10.94 ± 0.12	10.12 ± 0.29	10.68 ± 0.12	0.262685	8.90741e-05	0.387087	0.744725	0.00136561	1.2068	0.149365	0.0350332	0.263696	-0.680197	-0.794528	-0.565865	-0.530832	-0.829561
TC1600000667.mm.1	chr16	Ccdc80	coiled-coil domain containing 80	19	7.25 ± 0.1	6.71 ± 0.06	6.88 ± 0.32	6.55 ± 0.08	0.0477525	0.00309106	0.422472	0.517528	0.00935197	1.19126	0.264113	0.36515	0.163075	0.431312	0.532349	0.330275	0.695425	0.167199
TC0900000081.mm.1	chr9	Ccdc82	coiled-coil domain containing 82	19	6.4 ± 0.12	6.98 ± 0.05	6.36 ± 0.2	6.62 ± 0.08	0.0664088	0.000666878	0.128694	0.547367	0.00416655	1.25379	0.195161	0.0366388	0.353684	-0.421285	-0.579808	-0.262763	-0.226124	-0.616446
TC1100000294.mm.1	chr11	Ccdc88a	coiled coil domain containing 88A	19	6.31 ± 0.09	7.86 ± 0.19	6.33 ± 0.22	6.93 ± 0.26	0.0312856	4.42468e-05	0.0248986	0.512665	0.00117289	1.6213	0.452032	-0.0221561	0.92622	-1.07948	-1.55367	-0.605295	-0.627451	-1.53152
TC4_JH584293_random00000008.mm.1	chr4_JH584293_random	Ccl19	chemokine (C-C motif) ligand 19	19	5.15 ± 0.08	4.74 ± 0.11	5.26 ± 0.21	4.69 ± 0.14	0.824836	0.000990816	0.533396	0.947962	0.00499665	1.1713	-0.0271678	-0.104065	0.0497296	0.491803	0.414905	0.5687	0.464635	0.518971
TC0800001118.mm.1	chr8	Ccl22	chemokine (C-C motif) ligand 22	12	4.44 ± 0.07	4.1 ± 0.05	4.47 ± 0.12	4.15 ± 0.05	0.605784	0.000105957	0.875774	0.900128	0.0014028	1.09102	-0.0334075	-0.0233301	-0.0434848	0.330087	0.340164	0.32001	0.29668	0.363495
TC1100003401.mm.1	chr11	Ccl3	chemokine (C-C motif) ligand 3	19	6.49 ± 0.17	8.15 ± 0.3	6.7 ± 0.07	7.09 ± 0.28	0.0955511	0.000622656	0.0180329	0.596118	0.0039283	1.69615	0.424608	-0.209026	1.05824	-1.0282	-1.66183	-0.394562	-0.603588	-1.4528
TC1100001256.mm.1	chr11	Ccl4	chemokine (C-C motif) ligand 4	16	4.29 ± 0.06	5.25 ± 0.21	4.39 ± 0.12	4.43 ± 0.11	0.0163344	0.00182072	0.0037887	0.49403	0.00716458	2.81015	0.362055	-0.0960774	0.820188	-0.505998	-0.96413	-0.0478654	-0.143943	-0.868053
TC0600003169.mm.1	chr6	Ccnd2	cyclin D2	19	7.4 ± 0.11	11.11 ± 0.46	7.51 ± 0.17	9.11 ± 0.64	0.0418558	1.51702e-05	0.02512	0.515499	0.000887906	1.60845	0.943209	-0.111309	1.99773	-2.65557	-3.71008	-1.60105	-1.71236	-3.59877
TC1700000917.mm.1	chr17	Ccnd3	cyclin D3	19	5.7 ± 0.02	5.93 ± 0.04	5.72 ± 0.05	5.85 ± 0.05	0.441413	0.000411953	0.201426	0.840497	0.00302407	1.24301	0.0312982	-0.021586	0.0841824	-0.178651	-0.231535	-0.125767	-0.147353	-0.209949
TC0300002103.mm.1	chr3	Ccnl1	cyclin L1	19	8.86 ± 0.11	9.31 ± 0.05	8.97 ± 0.15	9.28 ± 0.07	0.600248	0.000483152	0.440079	0.899581	0.00345581	1.18923	-0.0460388	-0.114243	0.0221652	-0.381284	-0.449488	-0.31308	-0.427323	-0.335245
TC0900001675.mm.1	chr9	Ccr5	chemokine (C-C motif) receptor 5	19	6.48 ± 0.09	7.82 ± 0.17	6.17 ± 0.2	6.95 ± 0.26	0.00530206	3.20943e-05	0.141441	0.420278	0.00107694	1.25128	0.589416	0.308542	0.87029	-1.05807	-1.33895	-0.777201	-0.468659	-1.64749
TC1300001155.mm.1	chr13	Cd180	CD180 antigen	19	9.23 ± 0.09	11.28 ± 0.24	8.95 ± 0.38	9.83 ± 0.39	0.00599719	7.27018e-05	0.0461958	0.427175	0.00128752	1.3411	0.866164	0.277433	1.4549	-1.46483	-2.05356	-0.876096	-0.598664	-2.33099
TC1600001655.mm.1	chr16	Cd200	CD200 antigen	19	4.79 ± 0.07	4.49 ± 0.06	4.79 ± 0.09	4.54 ± 0.05	0.693815	0.00054067	0.652455	0.921924	0.00373208	1.14465	-0.0251682	0.00364645	-0.0539828	0.274504	0.303319	0.245689	0.249336	0.299672
TC1600000662.mm.1	chr16	Cd200r1	CD200 receptor 1	19	5.78 ± 0.09	7.59 ± 0.18	5.77 ± 0.16	6.38 ± 0.24	0.00332402	5.3326e-06	0.0038853	0.408072	0.000649769	2.78133	0.612565	0.013364	1.21177	-1.20736	-1.80656	-0.60816	-0.594796	-1.81993
TC1600000664.mm.1	chr16	Cd200r4	CD200 receptor 4	19	5.57 ± 0.05	6.64 ± 0.16	5.6 ± 0.28	5.99 ± 0.16	0.0542835	0.000173531	0.0339907	0.52063	0.00169143	1.4511	0.309062	-0.0362734	0.654397	-0.733178	-1.07851	-0.387843	-0.424117	-1.04224
TC0700002779.mm.1	chr7	Cd22	CD22 antigen	19	5.19 ± 0.04	4.84 ± 0.06	5.23 ± 0.16	4.96 ± 0.09	0.283863	0.00120065	0.571228	0.758174	0.0053888	1.16824	-0.0853005	-0.0408702	-0.129731	0.305661	0.350091	0.26123	0.22036	0.390961
TC0100001595.mm.1	chr1	Cd244	CD244 natural killer cell receptor 2B4	19	4.9 ± 0.09	8.07 ± 0.37	4.97 ± 0.08	6.29 ± 0.5	0.0239993	7.8407e-06	0.0155061	0.509207	0.000728884	1.71897	0.850095	-0.0741992	1.77439	-2.24921	-3.1735	-1.32491	-1.39911	-3.0993
TC1900000441.mm.1	chr19	Cd274	CD274 antigen	19	6.98 ± 0.06	7.97 ± 0.21	7 ± 0.34	7.45 ± 0.21	0.208769	0.00163061	0.174141	0.708016	0.00657096	1.24697	0.245416	-0.0211664	0.511998	-0.71613	-0.982713	-0.449548	-0.470715	-0.961546
TC1100001882.mm.1	chr11	Cd300a	CD300A antigen	19	7.14 ± 0.09	8.16 ± 0.06	7.21 ± 0.18	7.49 ± 0.23	0.0490244	0.000391833	0.0212358	0.518226	0.00284269	1.67108	0.306911	-0.061682	0.675504	-0.65037	-1.01896	-0.281777	-0.343459	-0.957281
TC1100004059.mm.1	chr11	Cd300e	CD300e antigen	19	5.32 ± 0.22	13.85 ± 0.43	5.55 ± 0.75	10.95 ± 1.29	0.101194	1.69678e-07	0.0585175	0.603519	2.1883e-05	1.28669	1.33612	-0.230588	2.90283	-6.96428	-8.53099	-5.39757	-5.62816	-8.3004
TC1100004060.mm.1	chr11	Cd300lf	CD300 antigen like family member F	19	6.27 ± 0.1	8.71 ± 0.21	6.4 ± 0.09	7.29 ± 0.45	0.0286965	1.7229e-05	0.0116832	0.511574	0.000913602	1.75571	0.650324	-0.121026	1.42167	-1.66427	-2.43562	-0.892921	-1.01395	-2.31459
TC0500000468.mm.1	chr5	Cd38	CD38 antigen	19	11.35 ± 0.13	12.45 ± 0.2	11.33 ± 0.33	11.96 ± 0.3	0.280094	0.00161582	0.304266	0.756404	0.00655787	1.23553	0.25253	0.0128035	0.492256	-0.864734	-1.10446	-0.625008	-0.612204	-1.11726
TC1600000708.mm.1	chr16	Cd47	CD47 antigen (Rh-related antigen, integrin-associated signal transducer)	19	13.21 ± 0.07	14.29 ± 0.09	13.03 ± 0.39	13.7 ± 0.11	0.0158594	1.68566e-05	0.165349	0.492099	0.000912962	1.24839	0.382338	0.177223	0.587454	-0.872649	-1.07776	-0.667533	-0.49031	-1.25499
TC0100001597.mm.1	chr1	Cd48	CD48 antigen	19	7.59 ± 0.14	9.67 ± 0.12	7.65 ± 0.24	8.49 ± 0.43	0.04784	4.88419e-05	0.0323557	0.517549	0.00118998	1.46746	0.560474	-0.0529228	1.17387	-1.4617	-2.0751	-0.848305	-0.901228	-2.02218
TC0400003724.mm.1	chr4	Cd52	CD52 antigen	19	6.3 ± 0.11	7.78 ± 0.1	6.33 ± 0.26	6.77 ± 0.22	0.00897627	3.32612e-05	0.00619844	0.472138	0.00107723	2.0846	0.493177	-0.0298136	1.01617	-0.95813	-1.48112	-0.435139	-0.464953	-1.45131
TC0300002695.mm.1	chr3	Cd53	CD53 antigen	19	11.9 ± 0.18	14.46 ± 0.22	11.93 ± 0.15	12.84 ± 0.56	0.0322591	0.000116226	0.0271023	0.512952	0.00143238	1.56702	0.792451	-0.029915	1.61482	-1.73298	-2.55534	-0.910611	-0.940526	-2.52543
TC1000001625.mm.1	chr10	Cd63	CD63 antigen	19	11.74 ± 0.25	10.28 ± 0.23	11.8 ± 0.84	10.38 ± 0.22	0.822675	0.000484611	0.952302	0.947366	0.00345851	1.08211	-0.074121	-0.054353	-0.093889	1.44047	1.46024	1.4207	1.36635	1.51459
TC0400002523.mm.1	chr4	Cd72	CD72 antigen	19	6.05 ± 0.1	10.71 ± 0.49	6 ± 0.2	8.27 ± 0.72	0.0185321	2.33235e-06	0.0227601	0.499312	0.000289628	1.6574	1.24079	0.0485522	2.43303	-3.46253	-4.65477	-2.2703	-2.22174	-4.70332
TC1100003920.mm.1	chr11	Cd79b	CD79B antigen	19	5.49 ± 0.1	6.88 ± 0.05	5.44 ± 0.08	6.2 ± 0.29	0.0448609	9.26533e-06	0.0725328	0.516496	0.000797617	1.27037	0.359744	0.0422507	0.677237	-1.07594	-1.39343	-0.758445	-0.716194	-1.43568
TC0800002558.mm.1	chr8	Cd97	CD97 antigen	19	9.92 ± 0.11	12.15 ± 0.19	10.02 ± 0.2	11.12 ± 0.43	0.0963126	1.44757e-05	0.048614	0.597175	0.000876934	1.31297	0.46848	-0.0982328	1.03519	-1.66097	-2.22769	-1.09426	-1.19249	-2.12945
TC0300002804.mm.1	chr3	Cdc14a	CDC14 cell division cycle 14A	19	5.26 ± 0.04	5.54 ± 0.03	5.2 ± 0.04	5.32 ± 0.07	0.00801369	0.000462201	0.109102	0.462224	0.00338632	1.25861	0.137537	0.0608576	0.214216	-0.200577	-0.277256	-0.123898	-0.06304	-0.338114
TC1100002766.mm.1	chr11	Cdc42se2	CDC42 small effector 2	19	7.29 ± 0.04	7.84 ± 0.11	7.19 ± 0.23	7.53 ± 0.15	0.104689	0.00190764	0.376219	0.612711	0.00723501	1.21315	0.20562	0.0970442	0.314196	-0.447178	-0.555754	-0.338603	-0.241558	-0.652798
TC0500001898.mm.1	chr5	Cdk14	cyclin-dependent kinase 14	19	5.45 ± 0.03	6.96 ± 0.22	5.39 ± 0.1	6.07 ± 0.25	0.0195594	2.28099e-05	0.0396914	0.500709	0.000993939	1.38768	0.473735	0.0654487	0.882021	-1.09399	-1.50227	-0.685701	-0.620253	-1.56772
TC1000000349.mm.1	chr10	Cdk19	cyclin-dependent kinase 19	19	7.73 ± 0.07	8.64 ± 0.09	7.71 ± 0.13	8.19 ± 0.09	0.0144144	7.20364e-07	0.0243645	0.485815	8.60355e-05	1.64325	0.237313	0.0225707	0.452055	-0.696363	-0.911105	-0.48162	-0.45905	-0.933676
TC1100003627.mm.1	chr11	Cdk5rap3	CDK5 regulatory subunit associated protein 3	19	7.36 ± 0.03	7.18 ± 0.05	7.44 ± 0.06	7.31 ± 0.05	0.0278295	0.00252274	0.581615	0.511164	0.00867685	1.16372	-0.104401	-0.0802572	-0.128545	0.155164	0.179308	0.13102	0.0507624	0.259565
TC0500002744.mm.1	chr5	Cdkl2	cyclin-dependent kinase-like 2 (CDC2-related kinase)	19	5.69 ± 0.08	5.3 ± 0.06	5.71 ± 0.07	5.48 ± 0.03	0.104241	9.58184e-05	0.179825	0.611914	0.00136859	1.24597	-0.102292	-0.0190765	-0.185507	0.311197	0.394412	0.227982	0.208905	0.413489
TC0600001595.mm.1	chr6	Cdkn1b	cyclin-dependent kinase inhibitor 1B	19	6.71 ± 0.14	7.62 ± 0.14	6.66 ± 0.35	7.27 ± 0.15	0.245409	0.000452958	0.379351	0.736068	0.00324649	1.21085	0.204938	0.0513804	0.358496	-0.757099	-0.910657	-0.603541	-0.552161	-0.962037
TC0200002894.mm.1	chr2	Celf2	CUGBP, Elav-like family member 2	19	5.79 ± 0.04	6.49 ± 0.06	5.79 ± 0.06	6.06 ± 0.13	0.0197883	2.18936e-05	0.0168644	0.501481	0.000984484	1.7071	0.208414	-0.00639585	0.423225	-0.484186	-0.698996	-0.269375	-0.275771	-0.6926
TC1200002150.mm.1	chr12	Cep128	centrosomal protein 128	19	5.12 ± 0.03	5.41 ± 0.05	5.2 ± 0.01	5.3 ± 0.04	0.612186	0.000197877	0.0308686	0.901347	0.00174765	1.48448	0.0207847	-0.074855	0.116424	-0.196125	-0.291764	-0.100485	-0.17534	-0.216909
TC0300002688.mm.1	chr3	Cept1	choline/ethanolaminephosphotransferase 1	19	11.05 ± 0.11	11.44 ± 0.08	11.06 ± 0.21	11.43 ± 0.09	0.990895	0.0030395	0.931068	0.966255	0.00927837	1.08477	0.001245	-0.008194	0.010684	-0.378635	-0.388074	-0.369196	-0.37739	-0.37988
TC0800001194.mm.1	chr8	Ces2c	carboxylesterase 2C	19	9.65 ± 0.19	8.43 ± 0.33	9.68 ± 0.19	8.87 ± 0.35	0.417391	0.00258724	0.483848	0.826704	0.00878622	1.18194	-0.234403	-0.032618	-0.436187	1.01389	1.21567	0.812104	0.779486	1.24829
TC1600000790.mm.1	chr16	Cggbp1	CGG triplet repeat binding protein 1	19	8.92 ± 0.02	9.09 ± 0.02	9.03 ± 0.02	9.13 ± 0.04	0.017825	0.000227135	0.302178	0.497175	0.00185758	1.23563	-0.0753865	-0.105667	-0.0451056	-0.13645	-0.166731	-0.106169	-0.211837	-0.0610635
TC0500002168.mm.1	chr5	Cgref1	cell growth regulator with EF hand domain 1	19	5.61 ± 0.06	5.23 ± 0.05	5.48 ± 0.09	5.19 ± 0.02	0.116948	9.44019e-06	0.362394	0.625196	0.000802767	1.2192	0.0841264	0.131633	0.0366194	0.330474	0.377981	0.282967	0.4146	0.246348
TC1700000185.mm.1	chr17	Chd1	chromodomain helicase DNA binding protein 1	19	9.05 ± 0.06	9.4 ± 0.07	9.03 ± 0.23	9.34 ± 0.03	0.62626	0.00153982	0.831566	0.905724	0.00630616	1.0974	0.0421613	0.0238082	0.0605144	-0.327383	-0.345736	-0.30903	-0.285222	-0.369545
TC0300000068.mm.1	chr3	Chmp4c	charged multivesicular body protein 4C	19	5.1 ± 0.08	4.79 ± 0.04	5.02 ± 0.12	4.79 ± 0.04	0.537176	0.000636422	0.542528	0.878336	0.00402519	1.1708	0.0390638	0.0776085	0.000519	0.26574	0.304285	0.227195	0.304804	0.226676
TC1100003063.mm.1	chr11	Chrnb1	cholinergic receptor, nicotinic, beta polypeptide 1 (muscle)	7	4.32 ± 0.06	4.12 ± 0.03	4.27 ± 0.11	4.1 ± 0.04	0.48196	0.00283861	0.802315	0.855346	0.00916605	1.10214	0.0382106	0.0517146	0.0247066	0.188757	0.202261	0.175253	0.226968	0.150547
TC0700000991.mm.1	chr7	Chsy1	chondroitin sulfate synthase 1	19	7.55 ± 0.11	8.23 ± 0.08	7.57 ± 0.06	7.83 ± 0.08	0.0452608	9.69259e-05	0.0294375	0.516733	0.00137215	1.53035	0.193301	-0.0197158	0.406317	-0.465162	-0.678179	-0.252146	-0.271862	-0.658463
TC0900002321.mm.1	chr9	Cib2	calcium and integrin binding family member 2	19	5.36 ± 0.08	5.08 ± 0.03	5.39 ± 0.06	5.24 ± 0.05	0.0917521	0.00110416	0.227839	0.588116	0.00522966	1.24032	-0.0954664	-0.028835	-0.162098	0.213239	0.27987	0.146607	0.117772	0.308705
TC0700000410.mm.1	chr7	Cic	capicua homolog (Drosophila)	19	6.5 ± 0.03	6.64 ± 0.04	6.47 ± 0.07	6.59 ± 0.02	0.233429	0.00202161	0.746343	0.721654	0.00750335	1.11489	0.0446784	0.0328224	0.0565344	-0.134129	-0.145985	-0.122273	-0.089451	-0.178808
TC0600002920.mm.1	chr6	Cidec	cell death-inducing DFFA-like effector c	19	8.54 ± 0.79	5.65 ± 0.34	8.02 ± 0.97	5.42 ± 0.25	0.505438	0.000175829	0.796291	0.865373	0.00169746	1.10292	0.378854	0.524764	0.232943	2.74631	2.89222	2.6004	3.12516	2.36745
TC1000000843.mm.1	chr10	Cirbp	cold inducible RNA binding protein	19	6.13 ± 0.05	6.35 ± 0.06	6.04 ± 0.07	6.24 ± 0.02	0.052474	0.000737528	0.859149	0.519752	0.00436634	1.0919	0.102762	0.0939518	0.111571	-0.206084	-0.214894	-0.197275	-0.103323	-0.308846
TC1200002411.mm.1	chr12	Ckb	creatine kinase, brain	19	5.3 ± 0.03	5.89 ± 0.1	5.2 ± 0.07	5.55 ± 0.1	0.0155655	2.8641e-05	0.157296	0.489768	0.00107045	1.24937	0.218921	0.0994468	0.338394	-0.474302	-0.593776	-0.354828	-0.255382	-0.693223
TC0800001179.mm.1	chr8	Cklf	chemokine-like factor	19	4.99 ± 0.05	5.59 ± 0.08	5.15 ± 0.11	5.33 ± 0.14	0.567544	0.00086906	0.0382206	0.891365	0.00467843	1.40462	0.0545026	-0.157357	0.266362	-0.386201	-0.598061	-0.174341	-0.331698	-0.440703
TC0900001504.mm.1	chr9	Clasp2	CLIP associating protein 2	19	7.71 ± 0.08	8.35 ± 0.05	7.59 ± 0.19	7.9 ± 0.04	0.00297374	2.24693e-05	0.0521907	0.406101	0.000990231	1.30023	0.277946	0.112345	0.443546	-0.474645	-0.640246	-0.309045	-0.196699	-0.752591
TC0600001532.mm.1	chr6	Clec12a	C-type lectin domain family 12, member a	19	9.42 ± 0.13	10.92 ± 0.17	9.35 ± 0.25	9.94 ± 0.27	0.018341	0.000101559	0.036871	0.498912	0.00140105	1.42456	0.524887	0.0704358	0.979337	-1.03771	-1.49216	-0.583258	-0.512822	-1.5626
TC0600001530.mm.1	chr6	Clec2d	C-type lectin domain family 2, member d	19	14.58 ± 0.18	15.26 ± 0.04	14.76 ± 0.31	15.35 ± 0.15	0.403289	0.00102986	0.78791	0.819303	0.00511446	1.1042	-0.13399	-0.176658	-0.091322	-0.63224	-0.674908	-0.589572	-0.76623	-0.49825
TC0600001522.mm.1	chr6	Clec2g	C-type lectin domain family 2, member g	19	6.28 ± 0.07	7.12 ± 0.12	6.36 ± 0.1	6.84 ± 0.09	0.283605	2.58815e-06	0.0575607	0.7581	0.000292663	1.28859	0.100535	-0.0853795	0.28645	-0.660392	-0.846307	-0.474477	-0.559857	-0.760928
TC0600001521.mm.1	chr6	Clec2i	C-type lectin domain family 2, member i	19	5.28 ± 0.03	5.75 ± 0.06	5.26 ± 0.12	5.64 ± 0.07	0.297024	5.54332e-06	0.435921	0.765563	0.000651535	1.18967	0.0669139	0.0173365	0.116491	-0.424	-0.473578	-0.374423	-0.357086	-0.490914
TC0600003212.mm.1	chr6	Clec2j	C-type lectin domain family 2, member J	19	5.98 ± 0.11	6.48 ± 0.06	6.22 ± 0.19	6.59 ± 0.03	0.0579054	0.000199076	0.472578	0.524272	0.00174926	1.18429	-0.183122	-0.248837	-0.117408	-0.435423	-0.501138	-0.369708	-0.618545	-0.2523
TC0600001397.mm.1	chr6	Clec4a1	C-type lectin domain family 4, member a1	19	7.07 ± 0.21	13.85 ± 0.33	7.11 ± 0.57	11.04 ± 0.98	0.0311555	1.49732e-07	0.0274995	0.512614	1.41027e-05	1.55561	1.3865	-0.0372054	2.8102	-5.35988	-6.78358	-3.93617	-3.97338	-6.74638
TC0600001401.mm.1	chr6	Clec4a2	C-type lectin domain family 4, member a2	19	5.45 ± 0.12	6.93 ± 0.12	5.33 ± 0.12	5.98 ± 0.26	0.00599693	1.155e-05	0.024532	0.427171	0.000845927	1.63865	0.533405	0.116421	0.950388	-1.07089	-1.48787	-0.653907	-0.537487	-1.6043
TC0600001398.mm.1	chr6	Clec4a3	C-type lectin domain family 4, member a3	19	7.35 ± 0.12	13.47 ± 0.29	7.21 ± 0.39	10.85 ± 0.91	0.0192188	1.3666e-07	0.0327814	0.500138	1.12317e-05	1.46265	1.38277	0.142871	2.62267	-4.88091	-6.12082	-3.64101	-3.49814	-6.26369
TC0600001399.mm.1	chr6	Clec4a4	C-type lectin domain family 4, member a4	15	4.39 ± 0.13	5.69 ± 0.13	4.42 ± 0.23	4.76 ± 0.31	0.0448501	0.00114184	0.0310613	0.516493	0.00528949	1.48275	0.445944	-0.0388089	0.930698	-0.816509	-1.30126	-0.331756	-0.370564	-1.26245
TC0600001400.mm.1	chr6	Clec4b1	C-type lectin domain family 4, member b1	19	4.4 ± 0.03	7.47 ± 0.21	4.62 ± 0.1	5.82 ± 0.53	0.0341641	4.7101e-06	0.00827742	0.513445	0.000609947	1.98182	0.715972	-0.217948	1.64989	-2.13319	-3.06711	-1.19927	-1.41721	-2.84916
TC0800001617.mm.1	chr8	Clec4g	C-type lectin domain family 4, member g	19	10.39 ± 0.08	10.65 ± 0.13	10.41 ± 0.19	10.98 ± 0.1	0.14736	0.00230941	0.189095	0.641004	0.00801592	1.24435	-0.171484	-0.0170715	-0.325896	-0.411086	-0.256674	-0.565499	-0.58257	-0.239603
TC0600002142.mm.1	chr6	Clec5a	C-type lectin domain family 5, member a	12	4.77 ± 0.14	4.03 ± 0.13	4.63 ± 0.21	4.16 ± 0.07	0.992753	0.000202197	0.294372	0.966313	0.00176286	1.2361	0.0011508	0.136551	-0.13425	0.607401	0.742801	0.472001	0.608552	0.60625
TC1700000662.mm.1	chr17	Clic1	chloride intracellular channel 1	19	7.07 ± 0.07	7.89 ± 0.14	6.98 ± 0.24	7.29 ± 0.12	0.0148619	0.00041444	0.0536263	0.487044	0.00303258	1.29384	0.345314	0.0824121	0.608216	-0.566225	-0.829126	-0.303323	-0.220911	-0.911538
TC0500003238.mm.1	chr5	Clip1	CAP-GLY domain containing linker protein 1	19	8.35 ± 0.06	9.18 ± 0.11	8.28 ± 0.18	8.71 ± 0.07	0.0125342	6.72084e-06	0.0498687	0.480454	0.000707815	1.30539	0.265567	0.0657935	0.46534	-0.630609	-0.830382	-0.430836	-0.365043	-0.896176
TC0700000557.mm.1	chr7	Clip3	CAP-GLY domain containing linker protein 3	2	4.17 ± 0.03	4.02 ± 0.03	4.1 ± 0.03	4.01 ± 0.04	0.299395	0.00190009	0.312993	0.766661	0.00723324	1.23472	0.0340739	0.0671693	0.0009784	0.11912	0.152216	0.0860246	0.153194	0.0850462
TC0400001957.mm.1	chr4	Clstn1	calsyntenin 1	19	5.72 ± 0.08	5.4 ± 0.05	5.79 ± 0.15	5.45 ± 0.06	0.449035	0.000455045	0.900734	0.844302	0.00326925	1.08936	-0.0569578	-0.0662532	-0.0476624	0.327064	0.317768	0.336359	0.270106	0.384021
TC0500003043.mm.1	chr5	Cmklr1	chemokine-like receptor 1	19	6.14 ± 0.05	5.86 ± 0.07	6.08 ± 0.09	5.96 ± 0.04	0.758315	0.00284316	0.200574	0.93471	0.00917779	1.24309	-0.0179276	0.0586634	-0.0945186	0.203732	0.280323	0.127141	0.185804	0.221659
TC0900003176.mm.1	chr9	Cmtm7	CKLF-like MARVEL transmembrane domain containing 7	19	5.8 ± 0.06	7.2 ± 0.13	5.8 ± 0.15	6.32 ± 0.25	0.0141357	2.13256e-05	0.012984	0.48561	0.000979691	1.7395	0.438973	-0.00666325	0.884609	-0.960453	-1.40609	-0.514817	-0.52148	-1.39943
TC0600002668.mm.1	chr6	Cnbp	cellular nucleic acid binding protein	19	10.72 ± 0.04	10.87 ± 0.02	10.71 ± 0.07	11.06 ± 0.03	0.0179604	3.33334e-06	0.0116467	0.497778	0.000347384	1.75935	-0.0931485	0.007545	-0.193842	-0.250744	-0.15005	-0.351437	-0.343892	-0.157595
TC1000001694.mm.1	chr10	Cnksr3	Cnksr family member 3	19	7.5 ± 0.13	8.1 ± 0.09	7.54 ± 0.23	7.89 ± 0.1	0.515449	0.00123999	0.329279	0.866759	0.00555168	1.23201	0.0804441	-0.0413288	0.202217	-0.479068	-0.600841	-0.357295	-0.398624	-0.559512
TC1000000834.mm.1	chr10	Cnn2	calponin 2	19	6.39 ± 0.09	7.31 ± 0.18	6.38 ± 0.14	6.72 ± 0.12	0.0385957	0.000248109	0.0470655	0.514597	0.002012	1.32752	0.301824	0.0138128	0.589835	-0.635023	-0.923034	-0.347012	-0.333199	-0.936847
TC0100000244.mm.1	chr1	Cnnm4	cyclin M4	19	4.91 ± 0.02	5.05 ± 0.05	4.91 ± 0.06	5.06 ± 0.04	0.773343	0.00174577	0.889985	0.939616	0.00697836	1.09055	-0.0111255	-0.005788	-0.016463	-0.144135	-0.138798	-0.149473	-0.155261	-0.13301
TC0400000849.mm.1	chr4	Cntln	centlein, centrosomal protein	19	5.61 ± 0.07	6.01 ± 0.07	5.58 ± 0.16	5.78 ± 0.07	0.127398	0.00214395	0.229193	0.633058	0.00785133	1.24026	0.128786	0.0287513	0.228821	-0.295176	-0.395211	-0.195142	-0.16639	-0.423962
TC1100001644.mm.1	chr11	Cntnap1	contactin associated protein-like 1	19	5.02 ± 0.14	4.44 ± 0.08	4.83 ± 0.14	4.46 ± 0.04	0.415865	0.000279808	0.31603	0.826413	0.00227636	1.23431	0.0838037	0.187693	-0.0200858	0.471607	0.575496	0.367717	0.55541	0.387803
TC0200000634.mm.1	chr2	Cntrl	centriolin	19	7 ± 0.08	7.44 ± 0.08	6.87 ± 0.23	7.19 ± 0.07	0.0696276	0.00150089	0.533872	0.549726	0.00611518	1.1713	0.192174	0.129543	0.254804	-0.380962	-0.443593	-0.318331	-0.188788	-0.573135
TC0900002735.mm.1	chr9	Col12a1	collagen, type XII, alpha 1	5	4.33 ± 0.06	4.06 ± 0.04	4.21 ± 0.04	4.1 ± 0.03	0.384971	0.000303018	0.0682287	0.804275	0.0023527	1.27435	0.0365023	0.116647	-0.0436428	0.19042	0.270565	0.110275	0.226923	0.153918
TC0400000518.mm.1	chr4	Col15a1	collagen, type XV, alpha 1	19	5.29 ± 0.04	4.85 ± 0.06	5.12 ± 0.12	4.89 ± 0.04	0.250805	2.70687e-05	0.0803814	0.737416	0.0010647	1.26573	0.0670615	0.172328	-0.0382052	0.333521	0.438788	0.228255	0.400583	0.26646
TC1100001448.mm.1	chr11	Col1a1	collagen, type I, alpha 1	19	7.65 ± 0.16	6.32 ± 0.18	7.05 ± 0.3	6.18 ± 0.08	0.0386903	6.35094e-06	0.166013	0.514607	0.000702091	1.24831	0.369153	0.606358	0.131947	1.10229	1.33949	0.865081	1.47144	0.733134
TC0600000010.mm.1	chr6	Col1a2	collagen, type I, alpha 2	19	6.94 ± 0.16	5.85 ± 0.15	6.43 ± 0.28	5.75 ± 0.07	0.0578237	2.72741e-05	0.188237	0.523893	0.00106631	1.24443	0.306366	0.51198	0.100752	0.885471	1.09108	0.679857	1.19184	0.579105
TC0100000343.mm.1	chr1	Col3a1	collagen, type III, alpha 1	19	8.16 ± 0.21	6.93 ± 0.2	7.6 ± 0.41	6.77 ± 0.11	0.0980115	0.000155797	0.347461	0.599411	0.00148796	1.22279	0.363886	0.563923	0.16385	1.03293	1.23297	0.832894	1.39682	0.669044
TC0200000478.mm.1	chr2	Col5a1	collagen, type V, alpha 1	19	4.72 ± 0.02	4.58 ± 0.02	4.63 ± 0.04	4.55 ± 0.02	0.0132783	8.22731e-05	0.251922	0.482687	0.00135874	1.23848	0.057348	0.0816957	0.0330004	0.109144	0.133491	0.0847961	0.166492	0.0517957
TC0100002278.mm.1	chr1	Col5a2	collagen, type V, alpha 2	19	4.94 ± 0.06	4.7 ± 0.04	4.84 ± 0.07	4.7 ± 0.06	0.37922	0.00228858	0.350118	0.800125	0.00799598	1.2225	0.0466822	0.0963714	-0.003007	0.18893	0.238619	0.139241	0.235612	0.142248
TC1000002405.mm.1	chr10	Col6a2	collagen, type VI, alpha 2	19	5.1 ± 0.07	4.86 ± 0.05	5.02 ± 0.09	4.78 ± 0.04	0.172555	0.000608519	0.95553	0.665537	0.0039097	1.08199	0.0797058	0.0765503	0.0828612	0.240321	0.237166	0.243476	0.320027	0.160615
TC0100002789.mm.1	chr1	Col6a3	collagen, type VI, alpha 3	19	6.73 ± 0.11	6.21 ± 0.09	6.55 ± 0.24	5.95 ± 0.07	0.0702233	0.00015922	0.728726	0.549862	0.00151259	1.12024	0.219265	0.179514	0.259016	0.562136	0.522385	0.601887	0.781401	0.342871
TC1500000387.mm.1	chr15	Colec10	collectin sub-family member 10	19	9.4 ± 0.11	10.42 ± 0.15	9.39 ± 0.29	10.21 ± 0.11	0.461198	1.30667e-05	0.507071	0.847149	0.000857994	1.17597	0.109455	0.0110878	0.207823	-0.918846	-1.01721	-0.820478	-0.80939	-1.0283
TC0200001517.mm.1	chr2	Commd9	COMM domain containing 9	19	6.54 ± 0.08	6.28 ± 0.03	6.47 ± 0.04	6.36 ± 0.01	0.876602	0.00116462	0.127018	0.953955	0.00531796	1.25412	-0.0073139	0.0674948	-0.0821226	0.185114	0.259923	0.110306	0.1778	0.192428
TC1100001520.mm.1	chr11	Copz2	coatomer protein complex, subunit zeta 2	19	9.42 ± 0.12	8.89 ± 0.09	9.27 ± 0.05	9.01 ± 0.05	0.850719	0.000313585	0.118783	0.950294	0.00239317	1.25574	0.0161233	0.155443	-0.123196	0.39164	0.530959	0.252321	0.407763	0.375517
TC0700004293.mm.1	chr7	Coro1a	coronin, actin binding protein 1A	19	5.7 ± 0.04	6.85 ± 0.1	5.65 ± 0.12	6.28 ± 0.25	0.0530287	2.3589e-05	0.0998786	0.519922	0.000996948	1.26106	0.310057	0.0511571	0.568957	-0.888283	-1.14718	-0.629383	-0.578226	-1.19834
TC1900000030.mm.1	chr19	Coro1b	coronin, actin binding protein 1B	19	8.75 ± 0.12	9.72 ± 0.05	8.59 ± 0.29	9.04 ± 0.11	0.00391258	3.97316e-05	0.0508234	0.409981	0.00108431	1.3038	0.423604	0.15956	0.687649	-0.712868	-0.976912	-0.448823	-0.289263	-1.13647
TC1600001134.mm.1	chr16	Coro7	coronin 7	19	6.53 ± 0.03	6.99 ± 0.04	6.5 ± 0.07	6.75 ± 0.09	0.0375775	2.20352e-05	0.0861695	0.514327	0.00098731	1.2643	0.133658	0.0260419	0.241274	-0.354792	-0.462408	-0.247176	-0.221134	-0.48845
TC0100000253.mm.1	chr1	Cox5b	cytochrome c oxidase subunit Vb	19	10.88 ± 0.08	10.34 ± 0.1	10.87 ± 0.13	10.64 ± 0.09	0.14219	0.000740802	0.122262	0.639309	0.00436833	1.25468	-0.143115	0.008194	-0.294424	0.389957	0.541266	0.238648	0.246842	0.533072
TC1000002932.mm.1	chr10	Cpsf6	cleavage and polyadenylation specific factor 6	19	8.58 ± 0.06	8.9 ± 0.07	8.54 ± 0.19	8.86 ± 0.06	0.640641	0.00120931	0.97403	0.907911	0.00546503	1.07817	0.0380828	0.0407288	0.0354368	-0.318082	-0.315436	-0.320728	-0.279999	-0.356165
TC0200004623.mm.1	chr2	Cpxm1	carboxypeptidase X 1 (M14 family)	19	5.87 ± 0.16	5.01 ± 0.16	5.74 ± 0.16	5.08 ± 0.09	0.820272	4.95395e-05	0.464021	0.946962	0.00119237	1.18547	0.0315678	0.13416	-0.0710248	0.766199	0.868792	0.663606	0.797767	0.734631
TC0100000535.mm.1	chr1	Creb1	cAMP responsive element binding protein 1	19	8.3 ± 0.08	8.76 ± 0.07	8.46 ± 0.18	8.63 ± 0.08	0.873769	0.00284253	0.13041	0.953862	0.00916854	1.25341	-0.0144634	-0.157671	0.128744	-0.318721	-0.461928	-0.175514	-0.333185	-0.304258
TC0200004133.mm.1	chr2	Creb3l1	cAMP responsive element binding protein 3-like 1	19	5.94 ± 0.09	5.47 ± 0.09	5.81 ± 0.07	5.69 ± 0.05	0.533534	0.00129163	0.0297902	0.877531	0.00572313	1.52871	-0.04673	0.129292	-0.222752	0.289404	0.465427	0.113382	0.242674	0.336135
TC0600001253.mm.1	chr6	Creld1	cysteine-rich with EGF-like domains 1	19	6.16 ± 0.03	5.99 ± 0.05	6.18 ± 0.05	6.06 ± 0.03	0.32109	0.00222188	0.535167	0.782447	0.00787037	1.17122	-0.0411723	-0.0157048	-0.0666398	0.147713	0.173181	0.122246	0.106541	0.188885
TC1100003339.mm.1	chr11	Crlf3	cytokine receptor-like factor 3	19	6.99 ± 0.07	7.39 ± 0.03	6.95 ± 0.11	7.17 ± 0.08	0.083614	0.000383076	0.205552	0.567665	0.00278624	1.24259	0.12743	0.0364415	0.218419	-0.312863	-0.403852	-0.221874	-0.185433	-0.440293
TC1800000625.mm.1	chr18	Csf1r	colony stimulating factor 1 receptor	19	10.25 ± 0.08	12.28 ± 0.25	10.3 ± 0.4	11.44 ± 0.48	0.223674	0.000135714	0.179316	0.716988	0.0014545	1.24608	0.396896	-0.0435865	0.837378	-1.58841	-2.0289	-1.14793	-1.19152	-1.98531
TC1900001762.mm.1	chr19	Csf2ra	colony stimulating factor 2 receptor, alpha, low-affinity (granulocyte-macrophage)	19	7.35 ± 0.07	9.2 ± 0.07	7.43 ± 0.17	8.29 ± 0.27	0.021316	4.59953e-07	0.00813038	0.506513	6.83823e-05	1.99011	0.414982	-0.0771611	0.907125	-1.35842	-1.85056	-0.866278	-0.943439	-1.7734
TC0400001449.mm.1	chr4	Csf3r	colony stimulating factor 3 receptor (granulocyte)	19	6.06 ± 0.07	7.54 ± 0.06	6.09 ± 0.16	6.76 ± 0.32	0.0577821	2.91402e-05	0.043241	0.523844	0.00107474	1.36186	0.373862	-0.0279123	0.775635	-1.07372	-1.47549	-0.671947	-0.699859	-1.44758
TC0900002377.mm.1	chr9	Csk	c-src tyrosine kinase	19	8.52 ± 0.04	9.13 ± 0.06	8.39 ± 0.23	8.9 ± 0.12	0.0813893	4.27429e-05	0.604798	0.564924	0.00110629	1.156	0.182169	0.130623	0.233714	-0.554978	-0.606523	-0.503432	-0.372809	-0.737146
TC1000000784.mm.1	chr10	Cstb	cystatin B	19	11.06 ± 0.11	10.41 ± 0.08	10.93 ± 0.33	10.34 ± 0.1	0.455326	0.000282693	0.812852	0.845787	0.00228768	1.09866	0.101732	0.133716	0.069748	0.624352	0.656336	0.592368	0.726084	0.52262
TC0300001492.mm.1	chr3	Ctbs	chitobiase, di-N-acetyl-	19	8.39 ± 0.13	8.73 ± 0.04	8.27 ± 0.12	8.6 ± 0.04	0.159906	0.00128673	0.969076	0.65757	0.00571269	1.07903	0.122621	0.119353	0.12589	-0.327447	-0.330716	-0.324178	-0.204826	-0.450068
TC0800001223.mm.1	chr8	Ctcf	CCCTC-binding factor	19	8.54 ± 0.02	8.68 ± 0.05	8.52 ± 0.05	8.68 ± 0.03	0.783757	0.000888366	0.83938	0.940919	0.00478761	1.09712	0.0102746	0.0178593	0.00269	-0.151925	-0.144341	-0.15951	-0.141651	-0.1622
TC0200005488.mm.1	chr2	Ctcflos	CCCTC-binding factor (zinc finger protein)-like, opposite strand	19	8.08 ± 0.32	6.81 ± 0.31	8.11 ± 0.44	7.13 ± 0.25	0.5733	0.00193048	0.640309	0.893027	0.007347	1.1462	-0.17315	-0.029737	-0.316563	1.12774	1.27115	0.984328	0.954591	1.30089
TC1000001542.mm.1	chr10	Ctdsp2	CTD (carboxy-terminal domain, RNA polymerase II, polypeptide A) small phosphatase 2	19	8.73 ± 0.1	9.09 ± 0.04	8.49 ± 0.14	8.81 ± 0.08	0.00602753	0.000743793	0.780361	0.427189	0.00437036	1.10744	0.257513	0.234629	0.280398	-0.340068	-0.362952	-0.317184	-0.0825542	-0.597581
TC0200001829.mm.1	chr2	Ctdspl2	CTD (carboxy-terminal domain, RNA polymerase II, polypeptide A) small phosphatase like 2	19	7.19 ± 0.13	7.57 ± 0.07	7.11 ± 0.21	7.47 ± 0.06	0.400939	0.00286644	0.931203	0.818934	0.00919533	1.08476	0.0895179	0.0804268	0.098609	-0.368356	-0.377447	-0.359265	-0.278838	-0.457874
TC0200002537.mm.1	chr2	Ctsa	cathepsin A	19	10.67 ± 0.12	11.29 ± 0.11	10.64 ± 0.29	10.92 ± 0.07	0.132659	0.00287132	0.192387	0.63569	0.00920363	1.24413	0.199016	0.028179	0.369854	-0.445113	-0.61595	-0.274275	-0.246096	-0.644129
TC0900001155.mm.1	chr9	Ctsh	cathepsin H	19	14.01 ± 0.09	14.76 ± 0.08	13.85 ± 0.33	14.37 ± 0.07	0.0404219	0.000116908	0.351402	0.515129	0.00144453	1.22239	0.276297	0.157825	0.394768	-0.635281	-0.753752	-0.516809	-0.358984	-0.911577
TC0300000903.mm.1	chr3	Ctss	cathepsin S	19	14.12 ± 0.17	15.73 ± 0.2	14.17 ± 0.36	14.61 ± 0.45	0.0876684	0.00324765	0.0647677	0.577028	0.00949271	1.27897	0.536968	-0.048826	1.12276	-1.02762	-1.61342	-0.44183	-0.490656	-1.56459
TC0700004604.mm.1	chr7	Cttn	cortactin	19	8 ± 0.05	7.71 ± 0.04	8.07 ± 0.14	7.91 ± 0.02	0.0267044	0.0011735	0.280168	0.510581	0.00532474	1.23689	-0.137682	-0.0748836	-0.200481	0.223868	0.286667	0.16107	0.086186	0.361551
TC0X00001829.mm.1	chrX	Cybb	cytochrome b-245, beta polypeptide	19	12.44 ± 0.09	14.49 ± 0.19	12.48 ± 0.31	13.39 ± 0.51	0.103079	0.000230121	0.0828485	0.605559	0.00187161	1.26498	0.533098	-0.037633	1.10383	-1.47667	-2.0474	-0.905941	-0.943574	-2.00977
TC1100002598.mm.1	chr11	Cyfip2	cytoplasmic FMR1 interacting protein 2	19	5.43 ± 0.08	6.47 ± 0.15	5.43 ± 0.11	5.86 ± 0.27	0.0948282	0.000671318	0.0961642	0.593649	0.00417108	1.26208	0.308237	0.0013614	0.615112	-0.738149	-1.04502	-0.431273	-0.429912	-1.04639
TC1700001927.mm.1	chr17	Cyp21a1	cytochrome P450, family 21, subfamily a, polypeptide 1	19	5.27 ± 0.05	4.96 ± 0.04	5.32 ± 0.04	5.02 ± 0.07	0.33988	3.00151e-05	0.95914	0.787713	0.00107502	1.08184	-0.0515006	-0.0487789	-0.0542222	0.307413	0.310135	0.304691	0.255912	0.358914
TC0400003096.mm.1	chr4	Cyp2j8	cytochrome P450, family 2, subfamily j, polypeptide 8	15	4.43 ± 0.06	4.2 ± 0.05	4.5 ± 0.08	4.24 ± 0.06	0.36148	0.000540658	0.842714	0.789554	0.00373123	1.09687	-0.0523611	-0.063592	-0.0411302	0.243518	0.232287	0.254749	0.191157	0.295879
TC1700000564.mm.1	chr17	Cyp4f16	cytochrome P450, family 4, subfamily f, polypeptide 16	19	6.55 ± 0.05	7.1 ± 0.09	6.59 ± 0.08	6.88 ± 0.07	0.223726	2.00027e-05	0.0727594	0.716997	0.000963269	1.27037	0.0872511	-0.0454208	0.219923	-0.419964	-0.552636	-0.287292	-0.332713	-0.507215
TC1700000565.mm.1	chr17	Cyp4f37	cytochrome P450, family 4, subfamily f, polypeptide 37	19	5.49 ± 0.02	5.73 ± 0.04	5.44 ± 0.09	5.68 ± 0.06	0.348391	0.000118647	0.954618	0.788348	0.00144455	1.082	0.0460376	0.0487897	0.0432854	-0.244917	-0.242165	-0.247669	-0.19888	-0.290955
TC0300003087.mm.1	chr3	Cyr61	cysteine rich protein 61	19	7.56 ± 0.07	6.99 ± 0.12	8.02 ± 0.11	7.14 ± 0.14	0.0160077	9.76235e-06	0.176148	0.49308	0.000808844	1.24674	-0.302676	-0.461014	-0.144339	0.726685	0.568348	0.885023	0.424009	1.02936
TC1200001536.mm.1	chr12	Cys1	cystin 1	16	4.54 ± 0.05	4.24 ± 0.04	4.48 ± 0.09	4.28 ± 0.02	0.82211	5.03183e-05	0.286146	0.947239	0.00119405	1.23663	0.0102455	0.0597707	-0.0392798	0.250919	0.300444	0.201393	0.261164	0.240673
TC1400002378.mm.1	chr14	Cysltr2	cysteinyl leukotriene receptor 2	19	5.36 ± 0.08	6.41 ± 0.1	5.32 ± 0.07	5.7 ± 0.16	0.00358199	9.93536e-06	0.00746206	0.409058	0.000822982	2.01887	0.378254	0.0392898	0.717218	-0.713539	-1.0525	-0.374575	-0.335285	-1.09179
TC0500001737.mm.1	chr5	Cyth3	cytohesin 3	19	6.92 ± 0.11	8.45 ± 0.19	6.98 ± 0.15	7.52 ± 0.22	0.0226883	2.26143e-05	0.011157	0.508004	0.000992426	1.77321	0.432582	-0.0602786	0.925442	-1.02915	-1.52201	-0.536293	-0.596572	-1.46174
TC1500000649.mm.1	chr15	Cyth4	cytohesin 4	19	7.54 ± 0.12	10.25 ± 0.3	7.46 ± 0.17	8.54 ± 0.5	0.0139474	2.89999e-05	0.0223805	0.484814	0.00107098	1.66004	0.893227	0.0759188	1.71054	-1.89508	-2.71239	-1.07777	-1.00185	-2.78831
TC0200003574.mm.1	chr2	Cytip	cytohesin 1 interacting protein	19	5.28 ± 0.07	7.27 ± 0.21	5.28 ± 0.13	6.2 ± 0.41	0.0515425	3.69624e-05	0.04961	0.51924	0.0010816	1.30666	0.532603	-0.00509465	1.0703	-1.45287	-1.99057	-0.91517	-0.920265	-1.98547
TC0300003013.mm.1	chr3	Dapp1	dual adaptor for phosphotyrosine and 3-phosphoinositides 1	19	6.09 ± 0.1	7.08 ± 0.09	6.04 ± 0.23	6.47 ± 0.19	0.0326813	0.000146811	0.0611439	0.513059	0.00146963	1.28265	0.331797	0.0463834	0.617211	-0.710546	-0.995959	-0.425132	-0.378749	-1.04234
TC0100002964.mm.1	chr1	Dbi	diazepam binding inhibitor	19	8.48 ± 0.06	8.06 ± 0.1	8.6 ± 0.2	8.36 ± 0.06	0.0431473	0.00293271	0.347036	0.515871	0.0092231	1.22288	-0.204431	-0.114588	-0.294274	0.32817	0.418013	0.238327	0.123739	0.532601
TC0500000816.mm.1	chr5	Dck	deoxycytidine kinase	19	6.04 ± 0.07	6.76 ± 0.1	5.94 ± 0.23	6.32 ± 0.13	0.0352721	0.000293828	0.174403	0.513663	0.00229979	1.24693	0.272015	0.104392	0.439638	-0.550674	-0.718297	-0.383051	-0.278658	-0.822689
TC0200000006.mm.1	chr2	Dclre1c	DNA cross-link repair 1C, PSO2 homolog (S. cerevisiae)	19	6.83 ± 0.09	7.22 ± 0.02	6.64 ± 0.27	6.98 ± 0.02	0.0396378	0.00168297	0.832314	0.514926	0.00684921	1.09736	0.214995	0.194438	0.235553	-0.364218	-0.384775	-0.34366	-0.149222	-0.579213
TC1400000304.mm.1	chr14	Dcp1a	DCP1 decapping enzyme homolog A (S. cerevisiae)	19	5.97 ± 0.04	6.09 ± 0.03	5.95 ± 0.09	6.12 ± 0.02	0.938539	0.00295682	0.542592	0.962319	0.00923146	1.17078	-0.00306395	0.0212837	-0.0274116	-0.138412	-0.114065	-0.16276	-0.141476	-0.135349
TC1800000457.mm.1	chr18	Dcp2	DCP2 decapping enzyme homolog (S. cerevisiae)	19	6.96 ± 0.03	7.39 ± 0.08	6.94 ± 0.2	7.25 ± 0.08	0.355132	0.000632573	0.46022	0.788808	0.00399243	1.1863	0.0818666	0.0168336	0.1469	-0.36889	-0.433923	-0.303857	-0.287023	-0.450756
TC1400001906.mm.1	chr14	Ddhd1	DDHD domain containing 1	19	8.98 ± 0.07	10.6 ± 0.19	9.13 ± 0.34	9.79 ± 0.26	0.122523	4.86955e-05	0.0317786	0.629522	0.00118634	1.47165	0.331838	-0.148202	0.811878	-1.13978	-1.61982	-0.659738	-0.80794	-1.47162
TC1700001976.mm.1	chr17	Ddr1	discoidin domain receptor family, member 1	11	4.28 ± 0.03	4.13 ± 0.04	4.32 ± 0.01	4.17 ± 0.04	0.276261	0.000527015	0.83207	0.7545	0.0037235	1.09737	-0.03863	-0.0460071	-0.031253	0.1501	0.142723	0.157477	0.11147	0.18873
TC1000002264.mm.1	chr10	Ddx21	DEAD (Asp-Glu-Ala-Asp) box polypeptide 21	19	9.2 ± 0.03	9.6 ± 0.14	9.07 ± 0.27	9.57 ± 0.08	0.490957	0.00139738	0.689281	0.861335	0.00595293	1.13938	0.082228	0.129702	0.0347536	-0.455145	-0.407671	-0.50262	-0.372917	-0.537373
TC0Y00000235.mm.1	chrY	Ddx3y	DEAD (Asp-Glu-Ala-Asp) box polypeptide 3, Y-linked	19	4.55 ± 0.05	11.14 ± 0.04	4.7 ± 0.25	10.96 ± 0.13	0.884383	1e-16	0.138795	0.954176	1e-12	1.25166	0.0154858	-0.148204	0.179176	-6.43148	-6.59517	-6.26779	-6.41599	-6.44696
TC1300000671.mm.1	chr13	Ddx46	DEAD (Asp-Glu-Ala-Asp) box polypeptide 46	19	9.41 ± 0.07	9.85 ± 0.09	9.4 ± 0.27	9.75 ± 0.05	0.601181	0.00170002	0.664112	0.899664	0.00688008	1.14208	0.0558584	0.00952055	0.102196	-0.398796	-0.445134	-0.352458	-0.342937	-0.454654
TC1100003935.mm.1	chr11	Ddx5	DEAD (Asp-Glu-Ala-Asp) box polypeptide 5	19	14.72 ± 0.14	15.34 ± 0.08	14.49 ± 0.38	14.99 ± 0.03	0.0564823	0.00127148	0.671119	0.522214	0.00557264	1.14145	0.291541	0.230447	0.352636	-0.557877	-0.618972	-0.496782	-0.266336	-0.849419
TC0400002434.mm.1	chr4	Ddx58	DEAD (Asp-Glu-Ala-Asp) box polypeptide 58	19	8.5 ± 0.04	8.97 ± 0.05	8.32 ± 0.23	8.81 ± 0.09	0.0803897	8.96657e-05	0.904818	0.563708	0.00136647	1.08761	0.170517	0.181576	0.159457	-0.481649	-0.47059	-0.492709	-0.311133	-0.652166
TC0800000659.mm.1	chr8	Ddx60	DEAD (Asp-Glu-Ala-Asp) box polypeptide 60	19	7.42 ± 0.08	7.78 ± 0.13	7.24 ± 0.21	7.66 ± 0.03	0.17815	0.00214618	0.79944	0.677733	0.00785657	1.10265	0.148271	0.175414	0.121127	-0.388159	-0.361016	-0.415303	-0.239889	-0.53643
TC1300001928.mm.1	chr13	Dek	DEK oncogene (DNA binding)	19	9.7 ± 0.08	10.23 ± 0.08	9.6 ± 0.21	10.03 ± 0.09	0.143255	0.000167413	0.62808	0.639683	0.00165928	1.1506	0.148314	0.100829	0.1958	-0.47733	-0.524815	-0.429845	-0.329016	-0.625645
TC1700002347.mm.1	chr17	Dennd1c	DENN/MADD domain containing 1C	19	4.83 ± 0.02	5.88 ± 0.11	4.8 ± 0.09	5.26 ± 0.16	0.00771836	4.03105e-06	0.0147024	0.454403	0.00039136	1.72433	0.329469	0.0340513	0.624886	-0.754142	-1.04956	-0.458725	-0.424673	-1.08361
TC0300000787.mm.1	chr3	Dennd4b	DENN/MADD domain containing 4B	19	5.87 ± 0.04	6.7 ± 0.11	5.93 ± 0.07	6.17 ± 0.11	0.0163415	2.0701e-05	0.00483976	0.494116	0.000970395	2.39991	0.238971	-0.0528895	0.530831	-0.53827	-0.830131	-0.24641	-0.2993	-0.777241
TC0500000347.mm.1	chr5	Depdc5	DEP domain containing 5	19	6.87 ± 0.07	7.19 ± 0.03	6.86 ± 0.16	7.07 ± 0.04	0.319816	0.000900607	0.434725	0.780301	0.00479044	1.18981	0.0659526	0.0145061	0.117399	-0.264365	-0.315811	-0.212918	-0.198412	-0.330317
TC1600001380.mm.1	chr16	Dgkg	diacylglycerol kinase, gamma	19	4.62 ± 0.06	5.25 ± 0.03	4.65 ± 0.09	4.86 ± 0.13	0.042268	0.000107485	0.0196386	0.515591	0.00140344	1.68564	0.179438	-0.0316768	0.390552	-0.420453	-0.631568	-0.209339	-0.241016	-0.599891
TC0200004130.mm.1	chr2	Dgkz	diacylglycerol kinase zeta	19	6.28 ± 0.04	6.88 ± 0.06	6.19 ± 0.12	6.48 ± 0.09	0.00438455	2.01446e-05	0.0483985	0.412797	0.000964664	1.31643	0.245255	0.0879556	0.402555	-0.446927	-0.604227	-0.289628	-0.201672	-0.692182
TC0500002406.mm.1	chr5	Dhx15	DEAH (Asp-Glu-Ala-His) box polypeptide 15	19	9.68 ± 0.06	9.9 ± 0.04	9.74 ± 0.13	9.93 ± 0.03	0.433189	0.00266137	0.858662	0.833606	0.00880241	1.09195	-0.0451025	-0.0552484	-0.0349566	-0.201239	-0.211385	-0.191094	-0.246342	-0.156137
TC0700004429.mm.1	chr7	Dhx32	DEAH (Asp-Glu-Ala-His) box polypeptide 32	19	6.4 ± 0.05	6.05 ± 0.07	6.46 ± 0.1	6.28 ± 0.05	0.0310707	0.000617381	0.194311	0.512561	0.00392237	1.24388	-0.145534	-0.0624148	-0.228652	0.263747	0.346866	0.180629	0.118214	0.409281
TC1100003779.mm.1	chr11	Dhx58	DEXH (Asp-Glu-X-His) box polypeptide 58	19	6.94 ± 0.04	7.15 ± 0.03	6.82 ± 0.19	7.07 ± 0.04	0.131403	0.00320257	0.752398	0.634928	0.00943305	1.11386	0.101552	0.122002	0.081103	-0.222946	-0.202496	-0.243395	-0.121393	-0.324498
TC0X00001254.mm.1	chrX	Diap2	diaphanous homolog 2 (Drosophila)	19	9.71 ± 0.1	10.23 ± 0.07	9.56 ± 0.23	10.04 ± 0.05	0.0902155	9.62312e-05	0.857004	0.583666	0.00137066	1.09285	0.173618	0.156043	0.191192	-0.5042	-0.521775	-0.486626	-0.330583	-0.677818
TC0800002066.mm.1	chr8	Dlc1	deleted in liver cancer 1	19	6.97 ± 0.12	7.35 ± 0.07	6.87 ± 0.15	7.33 ± 0.12	0.602098	0.00147123	0.695458	0.899783	0.00604841	1.13736	0.0573835	0.10038	0.0143874	-0.418352	-0.375356	-0.461348	-0.360969	-0.475736
TC1400001573.mm.1	chr14	Dlg5	discs, large homolog 5 (Drosophila)	19	5.18 ± 0.02	5.03 ± 0.04	5.19 ± 0.04	5.1 ± 0.02	0.226313	0.000525928	0.264659	0.717689	0.0037218	1.23779	-0.0338667	-0.0027632	-0.0649702	0.11787	0.148974	0.0867666	0.0840034	0.151737
TC1100003776.mm.1	chr11	Dnajc7	DnaJ (Hsp40) homolog, subfamily C, member 7	19	8.21 ± 0.06	8.58 ± 0.08	8.27 ± 0.2	8.51 ± 0.05	0.941474	0.00201601	0.44753	0.962487	0.00749737	1.18857	0.00621297	-0.0586977	0.0711236	-0.310323	-0.375234	-0.245412	-0.30411	-0.316536
TC0400001592.mm.1	chr4	Dnajc8	DnaJ (Hsp40) homolog, subfamily C, member 8	19	7.17 ± 0.03	7.46 ± 0.07	7.16 ± 0.09	7.36 ± 0.06	0.32585	0.000797661	0.417814	0.78339	0.0045667	1.19197	0.0587954	0.0105682	0.107023	-0.242207	-0.290434	-0.193979	-0.183411	-0.301002
TC1400001432.mm.1	chr14	Dnase1l3	deoxyribonuclease 1-like 3	19	9.27 ± 0.16	9.84 ± 0.11	9.3 ± 0.25	10.04 ± 0.25	0.540783	0.00314276	0.666678	0.878661	0.00939402	1.14187	-0.116335	-0.0346767	-0.197994	-0.65283	-0.571171	-0.734488	-0.769165	-0.536494
TC0900000197.mm.1	chr9	Dnm2	dynamin 2	19	9.29 ± 0.08	9.66 ± 0.07	9.22 ± 0.26	9.54 ± 0.05	0.353072	0.00308889	0.794013	0.788702	0.00934496	1.10307	0.0939896	0.067922	0.120057	-0.345294	-0.371362	-0.319227	-0.251305	-0.439284
TC0100002656.mm.1	chr1	Dock10	dedicator of cytokinesis 10	19	8.18 ± 0.07	11.01 ± 0.21	8.12 ± 0.4	9.67 ± 0.45	0.0298684	1.86236e-06	0.0423859	0.512266	0.000223019	1.36464	0.700054	0.052795	1.34731	-2.19092	-2.83818	-1.54366	-1.49086	-2.89097
TC0X00000313.mm.1	chrX	Dock11	dedicator of cytokinesis 11	19	6.36 ± 0.09	8.6 ± 0.18	6.37 ± 0.23	7.42 ± 0.4	0.0323316	7.95732e-06	0.0295628	0.512971	0.000730174	1.52978	0.583561	-0.0113554	1.17848	-1.64135	-2.23627	-1.04643	-1.05779	-2.22491
TC1100002497.mm.1	chr11	Dock2	dedicator of cyto-kinesis 2	19	7.93 ± 0.08	9.12 ± 0.18	7.95 ± 0.31	8.39 ± 0.22	0.069835	0.000472028	0.0572867	0.549754	0.00342912	1.28873	0.357638	-0.0195772	0.734854	-0.814377	-1.19159	-0.437161	-0.456738	-1.17201
TC1200000359.mm.1	chr12	Dock4	dedicator of cytokinesis 4	19	8.61 ± 0.16	9.38 ± 0.1	8.63 ± 0.19	9.22 ± 0.08	0.570848	6.1188e-05	0.45633	0.892467	0.00124193	1.18696	0.0718982	-0.0229729	0.166769	-0.682226	-0.777097	-0.587355	-0.610328	-0.754124
TC1400002293.mm.1	chr14	Dock5	dedicator of cytokinesis 5	19	8.42 ± 0.05	9.11 ± 0.08	8.26 ± 0.25	8.87 ± 0.07	0.0567862	7.4575e-06	0.714978	0.522365	0.000719052	1.12653	0.201409	0.165089	0.23773	-0.651113	-0.687433	-0.614792	-0.449703	-0.852522
TC0400003124.mm.1	chr4	Dock7	dedicator of cytokinesis 7	19	8.58 ± 0.07	9.02 ± 0.08	8.69 ± 0.15	8.85 ± 0.06	0.707374	0.00170268	0.102639	0.925144	0.00689654	1.26024	0.0299817	-0.106231	0.166195	-0.298672	-0.434885	-0.162459	-0.268691	-0.328654
TC1900000399.mm.1	chr19	Dock8	dedicator of cytokinesis 8	19	8.76 ± 0.1	9.67 ± 0.08	8.61 ± 0.27	9.23 ± 0.13	0.0336105	2.01868e-05	0.270741	0.513348	0.00096693	1.23735	0.292173	0.14931	0.435036	-0.762543	-0.905406	-0.61968	-0.47037	-1.05472
TC0600002554.mm.1	chr6	Dok1	docking protein 1	19	5.02 ± 0.11	5.45 ± 0.07	5.04 ± 0.07	5.24 ± 0.1	0.325791	0.0027833	0.213217	0.783379	0.00915244	1.24179	0.0907361	-0.025378	0.20685	-0.319003	-0.435117	-0.202889	-0.228267	-0.409739
TC1300002062.mm.1	chr13	Dok3	docking protein 3	19	5.15 ± 0.04	6.69 ± 0.15	5.04 ± 0.07	5.9 ± 0.22	0.00649011	4.78328e-07	0.0318687	0.431952	7.03605e-05	1.47133	0.453007	0.113679	0.792334	-1.20296	-1.54229	-0.863634	-0.749955	-1.65597
TC0100001510.mm.1	chr1	Dpt	dermatopontin	19	9.72 ± 0.39	7.51 ± 0.49	8.82 ± 0.6	7.81 ± 0.17	0.447752	0.000832461	0.140366	0.844125	0.00460912	1.25138	0.300602	0.900872	-0.299668	1.60529	2.20556	1.00502	1.90589	1.30469
TC1400002280.mm.1	chr14	Dpysl2	dihydropyrimidinase-like 2	19	7.55 ± 0.1	8.19 ± 0.05	7.4 ± 0.14	7.95 ± 0.17	0.114807	0.000133546	0.740725	0.624297	0.00145226	1.11615	0.195473	0.156117	0.23483	-0.594078	-0.633435	-0.554722	-0.398605	-0.789552
TC1000002642.mm.1	chr10	Dram1	DNA-damage regulated autophagy modulator 1	19	6.6 ± 0.08	8.51 ± 0.28	6.65 ± 0.15	7.3 ± 0.44	0.0573243	0.00038817	0.0421799	0.523028	0.00283024	1.36603	0.582075	-0.0458378	1.20999	-1.2846	-1.91252	-0.656692	-0.70253	-1.86668
TC1900000964.mm.1	chr19	Drap1	Dr1 associated protein 1 (negative cofactor 2 alpha)	19	6.79 ± 0.01	6.75 ± 0.01	6.86 ± 0.02	6.74 ± 0.03	0.142033	0.000143741	0.0219726	0.639303	0.00146565	1.66595	-0.0254263	-0.0673471	0.0164946	0.0828543	0.0409334	0.124775	0.057428	0.108281
TC1000001995.mm.1	chr10	Dse	dermatan sulfate epimerase	19	8.87 ± 0.1	9.68 ± 0.12	8.73 ± 0.41	9.27 ± 0.19	0.142305	0.00174383	0.461668	0.639322	0.00697835	1.18587	0.273867	0.140268	0.407466	-0.671974	-0.805573	-0.538375	-0.398107	-0.945841
TC1000003104.mm.1	chr10	Dtx3	deltex 3 homolog (Drosophila)	19	5.04 ± 0.03	4.86 ± 0.04	4.96 ± 0.01	4.82 ± 0.03	0.0598641	0.000160628	0.612517	0.526631	0.00153185	1.15456	0.0636939	0.0798797	0.047508	0.156228	0.172414	0.140042	0.219922	0.0925344
TC0100003518.mm.1	chr1	Dusp12	dual specificity phosphatase 12	19	7.21 ± 0.07	8.79 ± 0.17	7.17 ± 0.08	7.91 ± 0.28	0.0221244	1.04002e-05	0.032026	0.507238	0.000831322	1.47127	0.456471	0.033663	0.879278	-1.15906	-1.58187	-0.736256	-0.702593	-1.61553
TC0600003307.mm.1	chr6	Dusp16	dual specificity phosphatase 16	19	8.84 ± 0.05	9.61 ± 0.25	8.85 ± 0.25	9.36 ± 0.12	0.470596	0.00169724	0.455457	0.852187	0.00685986	1.18734	0.123817	-0.0043432	0.251977	-0.637816	-0.765976	-0.509656	-0.513999	-0.761633
TC0200001913.mm.1	chr2	Dusp2	dual specificity phosphatase 2	14	4.21 ± 0.06	5.37 ± 0.27	4.26 ± 0.1	4.59 ± 0.18	0.0577796	0.000801059	0.0321328	0.523807	0.00456979	1.4709	0.364999	-0.0545914	0.78459	-0.743018	-1.16261	-0.323427	-0.378019	-1.10802
TC0900001345.mm.1	chr9	Dusp7	dual specificity phosphatase 7	19	6.36 ± 0.06	6.77 ± 0.07	6.4 ± 0.16	6.56 ± 0.06	0.283732	0.00153247	0.120727	0.758165	0.00622282	1.25515	0.0824964	-0.039576	0.204569	-0.286646	-0.408718	-0.164574	-0.20415	-0.369142
TC1700001264.mm.1	chr17	Dync2li1	dynein cytoplasmic 2 light intermediate chain 1	19	4.62 ± 0.05	4.38 ± 0.04	4.68 ± 0.07	4.46 ± 0.04	0.145296	0.000200796	0.885393	0.640088	0.00175129	1.09073	-0.0728225	-0.0658729	-0.0797722	0.231227	0.238176	0.224277	0.158404	0.304049
TC1400000459.mm.1	chr14	Ear12	eosinophil-associated, ribonuclease A family, member 12	19	8.64 ± 0.14	10.19 ± 0.2	8.51 ± 0.5	8.93 ± 0.31	0.0159136	0.00148864	0.0418611	0.492535	0.006108	1.36788	0.691002	0.125128	1.25688	-0.986169	-1.55204	-0.420296	-0.295167	-1.67717
TC1700000992.mm.1	chr17	Ebi3	Epstein-Barr virus induced gene 3	2	3.5 ± 0.08	4.06 ± 0.11	3.6 ± 0.12	3.78 ± 0.09	0.377157	0.00139855	0.0620017	0.798066	0.00597037	1.2822	0.0856111	-0.104088	0.27531	-0.367602	-0.557301	-0.177903	-0.281991	-0.453213
TC0X00002685.mm.1	chrX	Eda2r	ectodysplasin A2 receptor	19	5.19 ± 0.11	4.83 ± 0.05	4.99 ± 0.13	4.77 ± 0.07	0.151548	0.00313004	0.388672	0.644886	0.00938615	1.204	0.126241	0.200409	0.0520722	0.293602	0.36777	0.219433	0.419842	0.167361
TC1000000884.mm.1	chr10	Eef2	eukaryotic translation elongation factor 2	19	16.29 ± 0.08	16.64 ± 0.04	16.25 ± 0.18	16.56 ± 0.04	0.460218	0.000403457	0.811703	0.847008	0.0029244	1.09879	0.0557273	0.0379005	0.073554	-0.332623	-0.35045	-0.314796	-0.276896	-0.388351
TC0400003894.mm.1	chr4	Efhd2	EF hand domain containing 2	19	8.6 ± 0.11	9.68 ± 0.16	8.62 ± 0.22	8.98 ± 0.14	0.0325081	0.000156936	0.0229136	0.513019	0.00150218	1.65614	0.338099	-0.0255693	0.701767	-0.718256	-1.08192	-0.354587	-0.380157	-1.05635
TC1900000980.mm.1	chr19	Ehbp1l1	EH domain binding protein 1-like 1	19	5.58 ± 0.07	6.31 ± 0.12	5.61 ± 0.06	5.82 ± 0.18	0.0757	0.00140931	0.0519305	0.556078	0.00599552	1.30109	0.231304	-0.0246359	0.487244	-0.473256	-0.729196	-0.217316	-0.241952	-0.70456
TC0200004454.mm.1	chr2	Ehd4	EH-domain containing 4	19	7.13 ± 0.09	7.87 ± 0.09	7.09 ± 0.22	7.33 ± 0.17	0.0468703	0.00202777	0.0758966	0.517309	0.00751985	1.26784	0.283907	0.0339343	0.53388	-0.488495	-0.738468	-0.238522	-0.204588	-0.772402
TC0200004224.mm.1	chr2	Ehf	ets homologous factor	13	4.47 ± 0.06	4.15 ± 0.06	4.52 ± 0.17	4.14 ± 0.06	0.787782	0.000352403	0.69299	0.942509	0.00245782	1.13776	-0.0204677	-0.0505291	0.0095936	0.342971	0.31291	0.373032	0.322503	0.363439
TC0X00002643.mm.1	chrX	Eif2s3x	eukaryotic translation initiation factor 2, subunit 3, structural gene X-linked	19	12.57 ± 0.08	11.76 ± 0.04	12.67 ± 0.18	11.95 ± 0.07	0.0911872	7.55083e-08	0.596368	0.585434	8.09502e-06	1.15878	-0.142996	-0.100127	-0.185866	0.767662	0.810532	0.724793	0.624666	0.910659
TC0Y00000006.mm.1	chrY	Eif2s3y	eukaryotic translation initiation factor 2, subunit 3, structural gene Y-linked	19	4.88 ± 0.09	9.75 ± 0.07	4.95 ± 0.19	9.73 ± 0.2	0.850144	6.66134e-16	0.744182	0.950258	1.36976e-12	1.11544	-0.0259345	-0.0707822	0.0189132	-4.82505	-4.8699	-4.78021	-4.85099	-4.79912
TC0300000181.mm.1	chr3	Eif5a2	eukaryotic translation initiation factor 5A2	19	4.87 ± 0.06	5.16 ± 0.04	4.85 ± 0.06	5.02 ± 0.05	0.131666	0.000384568	0.261795	0.635038	0.00279022	1.2379	0.0791337	0.0212641	0.137003	-0.225719	-0.283589	-0.167849	-0.146585	-0.304853
TC1400001105.mm.1	chr14	Elf1	E74-like factor 1	19	9.5 ± 0.04	10.35 ± 0.1	9.47 ± 0.19	9.98 ± 0.12	0.0729483	7.42031e-06	0.111266	0.55046	0.000715505	1.2581	0.196696	0.0240924	0.3693	-0.680806	-0.85341	-0.508202	-0.484109	-0.877502
TC0X00002161.mm.1	chrX	Elf4	E74-like factor 4 (ets domain transcription factor)	19	6.74 ± 0.04	8.28 ± 0.14	6.8 ± 0.21	7.33 ± 0.23	0.0134125	8.96379e-06	0.00582069	0.483093	0.000794226	2.17186	0.443484	-0.0649184	0.951887	-1.03915	-1.54755	-0.530744	-0.595662	-1.48263
TC1000002693.mm.1	chr10	Elk3	ELK3, member of ETS oncogene family	19	6.56 ± 0.15	7.27 ± 0.11	6.55 ± 0.22	6.94 ± 0.1	0.216222	0.000840797	0.238637	0.710981	0.00464585	1.23953	0.169437	0.00837425	0.3305	-0.545731	-0.706794	-0.384668	-0.376294	-0.715169
TC1300000148.mm.1	chr13	Elmo1	engulfment and cell motility 1	19	6.79 ± 0.06	8.18 ± 0.13	6.78 ± 0.24	7.22 ± 0.33	0.0297001	0.000413819	0.0328376	0.512235	0.00302649	1.46165	0.48667	0.0104358	0.962905	-0.913994	-1.39023	-0.43776	-0.427324	-1.40066
TC0200005146.mm.1	chr2	Elmo2	engulfment and cell motility 2	19	6.15 ± 0.07	7.37 ± 0.16	6.16 ± 0.21	6.7 ± 0.22	0.0634067	7.71653e-05	0.0557265	0.543074	0.00130323	1.29088	0.327341	-0.0113128	0.665996	-0.877822	-1.21648	-0.539167	-0.55048	-1.20516
TC1300001204.mm.1	chr13	Elovl7	ELOVL family member 7, elongation of long chain fatty acids (yeast)	19	6.13 ± 0.23	4.87 ± 0.09	5.71 ± 0.49	4.94 ± 0.11	0.39971	0.000163378	0.247916	0.818332	0.00155308	1.23873	0.176454	0.42119	-0.0682824	1.01459	1.25932	0.76985	1.19104	0.838132
TC0300001521.mm.1	chr3	Eltd1	EGF, latrophilin seven transmembrane domain containing 1	19	9.43 ± 0.12	9.98 ± 0.14	9.49 ± 0.1	9.76 ± 0.09	0.484033	0.00247492	0.230589	0.855843	0.00853952	1.24017	0.0812791	-0.0602586	0.222817	-0.411021	-0.552559	-0.269484	-0.329742	-0.4923
TC1100002426.mm.1	chr11	Eml6	echinoderm microtubule associated protein like 6	19	5.19 ± 0.05	5.61 ± 0.05	5.23 ± 0.08	5.48 ± 0.13	0.558794	0.00113368	0.325737	0.888599	0.00526523	1.23273	0.0499441	-0.0349181	0.134806	-0.335021	-0.419883	-0.250159	-0.285077	-0.384965
TC0600001606.mm.1	chr6	Emp1	epithelial membrane protein 1	19	7.31 ± 0.19	6.39 ± 0.16	7.19 ± 0.3	6.39 ± 0.04	0.723743	7.67908e-05	0.705367	0.927287	0.00129852	1.13325	0.0574509	0.118923	-0.0040214	0.857878	0.91935	0.796406	0.915329	0.800427
TC1600001191.mm.1	chr16	Emp2	epithelial membrane protein 2	19	7.92 ± 0.07	7.43 ± 0.09	7.48 ± 0.07	7.15 ± 0.1	0.000747826	0.000226672	0.344541	0.36114	0.00185721	1.22355	0.357069	0.439724	0.274414	0.407851	0.490506	0.325197	0.76492	0.0507826
TC1700001034.mm.1	chr17	Emr1	EGF-like module containing, mucin-like, hormone receptor-like sequence 1	19	10.37 ± 0.15	12.13 ± 0.34	10.66 ± 0.59	11.57 ± 0.43	0.704554	0.00146271	0.236636	0.92492	0.00602951	1.23965	0.133365	-0.29201	0.55874	-1.34086	-1.76624	-0.915486	-1.2075	-1.47423
TC1700000990.mm.1	chr17	Emr4	EGF-like module containing, mucin-like, hormone receptor-like sequence 4	19	7.99 ± 0.21	14.22 ± 0.3	7.89 ± 0.75	12.09 ± 1.05	0.0995449	6.07558e-07	0.129775	0.601533	8.2642e-05	1.25352	1.11207	0.0966709	2.12748	-5.21228	-6.22769	-4.19688	-4.10021	-6.32436
TC1700002135.mm.1	chr17	Enpp4	ectonucleotide pyrophosphatase/phosphodiesterase 4	19	7.73 ± 0.07	8.25 ± 0.07	7.74 ± 0.3	8.1 ± 0.06	0.535118	0.000869334	0.434523	0.877775	0.00467932	1.18984	0.0673458	-0.0178419	0.152534	-0.439404	-0.524592	-0.354217	-0.372059	-0.50675
TC0200005462.mm.1	chr2	Entpd2	ectonucleoside triphosphate diphosphohydrolase 2	19	5.26 ± 0.04	5.07 ± 0.04	5.22 ± 0.09	5.09 ± 0.03	0.791723	0.00240167	0.485847	0.944397	0.00844843	1.18156	0.0117676	0.0430468	-0.0195116	0.159488	0.190767	0.128209	0.171256	0.14772
TC1500000723.mm.1	chr15	Ep300	E1A binding protein p300	19	9.28 ± 0.08	9.85 ± 0.06	9.11 ± 0.32	9.57 ± 0.05	0.0551879	0.000302094	0.632737	0.521028	0.00235002	1.14849	0.228553	0.174927	0.28218	-0.513387	-0.567014	-0.459761	-0.284834	-0.741941
TC1700001105.mm.1	chr17	Epb4.1l3	erythrocyte protein band 4.1-like 3	19	7.56 ± 0.1	6.58 ± 0.24	7.66 ± 0.2	7.14 ± 0.13	0.0673841	0.000394163	0.188784	0.548326	0.00287547	1.24439	-0.327947	-0.0989451	-0.556949	0.75445	0.983452	0.525448	0.426503	1.0824
TC0200000798.mm.1	chr2	Epc2	enhancer of polycomb homolog 2 (Drosophila)	19	8.99 ± 0.11	9.48 ± 0.09	8.97 ± 0.21	9.36 ± 0.07	0.52709	0.000748914	0.638816	0.874959	0.00437739	1.1465	0.067569	0.0175797	0.117558	-0.43991	-0.489899	-0.389921	-0.372341	-0.507479
TC0400004224.mm.1	chr4	Ephb2	Eph receptor B2	5	4.3 ± 0.1	3.91 ± 0.03	4.27 ± 0.21	3.89 ± 0.05	0.806931	0.000362301	0.943016	0.945589	0.00263182	1.08296	0.0210928	0.0272564	0.0149292	0.388218	0.394381	0.382054	0.409311	0.367125
TC0600003342.mm.1	chr6	Eps8	epidermal growth factor receptor pathway substrate 8	19	5.47 ± 0.07	5.87 ± 0.08	5.47 ± 0.1	5.61 ± 0.05	0.079501	0.00125732	0.0667815	0.562097	0.00556449	1.27697	0.127071	-0.0064392	0.260581	-0.2675	-0.40101	-0.133989	-0.140428	-0.394571
TC1400001086.mm.1	chr14	Epsti1	epithelial stromal interaction 1 (breast)	19	7.01 ± 0.12	8.05 ± 0.11	6.95 ± 0.13	7.49 ± 0.27	0.0856597	0.000313176	0.162654	0.575521	0.00237686	1.24867	0.313384	0.0632733	0.563495	-0.792332	-1.04244	-0.542221	-0.478948	-1.10572
TC0800002052.mm.1	chr8	Eri1	exoribonuclease 1	19	6.15 ± 0.06	6.63 ± 0.07	6.2 ± 0.18	6.48 ± 0.1	0.580228	0.000640211	0.258773	0.896742	0.00402712	1.23804	0.0502589	-0.0541008	0.154619	-0.381715	-0.486075	-0.277356	-0.331456	-0.431974
TC1100003925.mm.1	chr11	Ern1	endoplasmic reticulum (ER) to nucleus signalling 1	19	8.63 ± 0.08	8.91 ± 0.09	8.51 ± 0.32	9.23 ± 0.09	0.427833	0.00119786	0.102569	0.828491	0.00536922	1.26031	-0.102041	0.115652	-0.319735	-0.498814	-0.281121	-0.716508	-0.600855	-0.396773
TC0200000319.mm.1	chr2	Etl4	enhancer trap locus 4	19	5.9 ± 0.04	5.66 ± 0.05	6.05 ± 0.11	5.95 ± 0.03	0.000332318	0.00274569	0.200978	0.148525	0.00906272	1.24302	-0.222537	-0.158136	-0.286939	0.172289	0.23669	0.107888	-0.0502482	0.394826
TC0300000697.mm.1	chr3	Etv3	ets variant 3	19	5.74 ± 0.1	6.33 ± 0.1	5.66 ± 0.03	5.89 ± 0.11	0.0153519	0.000624479	0.0827587	0.488814	0.00394326	1.26501	0.260958	0.0835625	0.438353	-0.410883	-0.588278	-0.233487	-0.149925	-0.67184
TC1600001379.mm.1	chr16	Etv5	ets variant 5	19	5.05 ± 0.03	5.96 ± 0.17	5.08 ± 0.08	5.49 ± 0.21	0.144307	0.00036879	0.104391	0.63982	0.00263639	1.25978	0.224111	-0.027401	0.475624	-0.664811	-0.916323	-0.413298	-0.440699	-0.888922
TC0600001579.mm.1	chr6	Etv6	ets variant 6	19	7.43 ± 0.02	8.23 ± 0.09	7.31 ± 0.26	7.92 ± 0.07	0.0465395	2.64371e-06	0.341975	0.517258	0.000295684	1.22589	0.210837	0.115456	0.306218	-0.708725	-0.804106	-0.613344	-0.497888	-0.919562
TC0500002272.mm.1	chr5	Evc	Ellis van Creveld gene syndrome	19	4.54 ± 0.03	4.46 ± 0.02	4.51 ± 0.03	4.42 ± 0.02	0.245607	0.00307261	0.983551	0.736231	0.00930268	1.07784	0.0303078	0.0297819	0.0308336	0.0883706	0.0878448	0.0888965	0.118678	0.0580629
TC1100003326.mm.1	chr11	Evi2a	ecotropic viral integration site 2a	19	6.27 ± 0.11	7.53 ± 0.2	6.25 ± 0.27	6.93 ± 0.28	0.156458	0.000294809	0.186156	0.653942	0.00230535	1.24471	0.309132	0.0220448	0.596219	-0.970222	-1.25731	-0.683134	-0.66109	-1.27935
TC1200001110.mm.1	chr12	Evl	Ena-vasodilator stimulated phosphoprotein	19	7.45 ± 0.1	8.61 ± 0.16	7.46 ± 0.19	7.81 ± 0.28	0.0540238	0.00118831	0.048694	0.520559	0.00533842	1.31101	0.3948	-0.0103988	0.799999	-0.753168	-1.15837	-0.347969	-0.358368	-1.14797
TC1100002126.mm.1	chr11	Ewsr1	Ewing sarcoma breakpoint region 1	19	9.34 ± 0.07	9.66 ± 0.07	9.26 ± 0.19	9.53 ± 0.05	0.223811	0.00260518	0.722525	0.716998	0.00878989	1.12361	0.102908	0.0735636	0.132252	-0.292267	-0.321611	-0.262923	-0.189359	-0.395174
TC1000001868.mm.1	chr10	Eya4	eyes absent 4 homolog (Drosophila)	18	4.56 ± 0.04	4.43 ± 0.02	4.52 ± 0.06	4.28 ± 0.03	0.0127232	6.02686e-05	0.129292	0.481385	0.00123179	1.25363	0.0935437	0.0404447	0.146643	0.182164	0.129065	0.235263	0.275708	0.0886203
TC1700001390.mm.1	chr17	Ezr	ezrin	19	6.22 ± 0.05	7.54 ± 0.21	6.18 ± 0.1	6.74 ± 0.28	0.041557	0.000164832	0.0642856	0.515371	0.00162231	1.27961	0.42345	0.043986	0.802913	-0.946102	-1.32557	-0.566638	-0.522652	-1.36955
TC0800000114.mm.1	chr8	F7	coagulation factor VII	19	11.43 ± 0.18	12 ± 0.18	11.41 ± 0.32	12.48 ± 0.19	0.268143	0.000830895	0.220081	0.751377	0.00459251	1.24096	-0.22522	0.0254035	-0.475844	-0.815524	-0.5649	-1.06615	-1.04074	-0.590303
TC0X00002472.mm.1	chrX	F8	coagulation factor VIII	19	10.74 ± 0.13	11.19 ± 0.17	10.54 ± 0.25	11.15 ± 0.07	0.423946	0.00200789	0.559063	0.827981	0.00749581	1.16957	0.116317	0.200871	0.031764	-0.527937	-0.443384	-0.61249	-0.41162	-0.644255
TC0300002760.mm.1	chr3	Fam102b	family with sequence similarity 102, member B	19	6.61 ± 0.07	7.29 ± 0.06	6.64 ± 0.17	6.83 ± 0.12	0.0411562	0.000373049	0.0219502	0.515259	0.00264009	1.66783	0.213506	-0.0307755	0.457788	-0.436201	-0.680483	-0.191919	-0.222694	-0.649707
TC1500001300.mm.1	chr15	Fam105a	family with sequence similarity 105, member A	19	7.6 ± 0.08	9.07 ± 0.11	7.67 ± 0.07	8.17 ± 0.25	0.0155108	1.00987e-05	0.00590065	0.489712	0.000824616	2.12748	0.411724	-0.0717463	0.895195	-0.979867	-1.46334	-0.496396	-0.568143	-1.39159
TC1900000247.mm.1	chr19	Fam111a	family with sequence similarity 111, member A	19	5.5 ± 0.06	6.54 ± 0.12	5.52 ± 0.11	6.03 ± 0.3	0.197555	0.000630283	0.161328	0.702684	0.00395894	1.24881	0.244122	-0.0226336	0.510877	-0.778743	-1.0455	-0.511988	-0.534621	-1.02287
TC0100000464.mm.1	chr1	Fam117b	family with sequence similarity 117, member B	19	7.05 ± 0.13	7.76 ± 0.09	7.12 ± 0.1	7.51 ± 0.1	0.410091	9.95652e-05	0.14483	0.821583	0.00139532	1.25081	0.0888533	-0.072431	0.250138	-0.54958	-0.710864	-0.388296	-0.460727	-0.638433
TC0100001356.mm.1	chr1	Fam129a	family with sequence similarity 129, member A	19	6.94 ± 0.07	8.84 ± 0.18	6.95 ± 0.2	7.72 ± 0.32	0.0169907	1.15264e-05	0.0158367	0.495297	0.000844132	1.71771	0.557286	-0.00728215	1.12185	-1.33299	-1.89756	-0.768418	-0.775701	-1.89027
TC0400001788.mm.1	chr4	Fam131c	family with sequence similarity 131, member C	5	4.23 ± 0.07	4.02 ± 0.03	4.18 ± 0.09	4 ± 0.05	0.528563	0.00232637	0.832043	0.875178	0.00802623	1.09737	0.0348712	0.0465357	0.0232068	0.197769	0.209434	0.186105	0.23264	0.162898
TC1300000938.mm.1	chr13	Fam172a	family with sequence similarity 172, member A	19	7 ± 0.04	7.28 ± 0.02	6.95 ± 0.1	7.14 ± 0.05	0.0492081	0.000120507	0.328843	0.518251	0.00144493	1.23231	0.0970766	0.0512903	0.142863	-0.233251	-0.279038	-0.187465	-0.136175	-0.330328
TC1400001724.mm.1	chr14	Fam25c	family with sequence similarity 25, member C	19	8.07 ± 0.03	7.57 ± 0.26	8.01 ± 0.29	6.93 ± 0.13	0.0685137	0.000444542	0.122896	0.54891	0.00318861	1.25466	0.347752	0.0580833	0.63742	0.792995	0.503326	1.08266	1.14075	0.445243
TC1600000397.mm.1	chr16	Fam43a	family with sequence similarity 43, member A	19	5.98 ± 0.08	6.64 ± 0.11	6.12 ± 0.1	6.29 ± 0.16	0.396635	0.00327395	0.053494	0.81318	0.00968078	1.29439	0.102742	-0.144001	0.349484	-0.411206	-0.657948	-0.164463	-0.308464	-0.513947
TC0900002770.mm.1	chr9	Fam46a	family with sequence similarity 46, member A	19	6.52 ± 0.09	7.28 ± 0.1	6.42 ± 0.23	7.02 ± 0.15	0.170371	8.86346e-05	0.534273	0.664699	0.00136477	1.17126	0.183959	0.102701	0.265216	-0.677314	-0.758572	-0.596057	-0.493356	-0.861273
TC1200000098.mm.1	chr12	Fam49a	family with sequence similarity 49, member A	19	7.7 ± 0.1	10.12 ± 0.2	7.81 ± 0.29	8.9 ± 0.41	0.0503383	6.97116e-06	0.0226499	0.518794	0.000712658	1.65786	0.554666	-0.107381	1.21671	-1.74937	-2.41142	-1.08733	-1.19471	-2.30404
TC1500001623.mm.1	chr15	Fam49b	family with sequence similarity 49, member B	19	7.51 ± 0.08	9.25 ± 0.13	7.42 ± 0.24	8.3 ± 0.32	0.0209158	8.93962e-06	0.0467775	0.50607	0.000790574	1.33642	0.514756	0.0824751	0.947037	-1.31014	-1.74242	-0.877854	-0.795379	-1.82489
TC0500002936.mm.1	chr5	Fam69a	family with sequence similarity 69, member A	19	8.18 ± 0.07	9.02 ± 0.14	7.87 ± 0.07	8.81 ± 0.18	0.0654602	4.86744e-06	0.691962	0.546481	0.000626943	1.13809	0.25574	0.30772	0.20376	-0.890909	-0.838929	-0.942889	-0.635169	-1.14665
TC0900000096.mm.1	chr9	Fam76b	family with sequence similarity 76, member B	19	7.72 ± 0.05	8.13 ± 0.06	7.57 ± 0.24	7.83 ± 0.09	0.0283024	0.00296641	0.441786	0.511296	0.0092535	1.18914	0.22704	0.153122	0.300958	-0.331238	-0.405156	-0.257319	-0.104198	-0.558278
TC0200005496.mm.1	chr2	Fam78a	family with sequence similarity 78, member A	17	4.31 ± 0.02	4.55 ± 0.04	4.24 ± 0.06	4.32 ± 0.06	0.00264058	0.00244882	0.0812278	0.404777	0.0084659	1.26552	0.157603	0.0757036	0.239502	-0.159214	-0.241113	-0.0773146	-0.001611	-0.316817
TC1500000408.mm.1	chr15	Fam83a	family with sequence similarity 83, member A	13	5.12 ± 0.13	4.11 ± 0.09	4.8 ± 0.41	4.09 ± 0.07	0.266996	3.92059e-05	0.343258	0.749788	0.00108345	1.22394	0.173118	0.320078	0.0261592	0.861674	1.00863	0.714715	1.03479	0.688556
TC0700001666.mm.1	chr7	Far1	fatty acyl CoA reductase 1	19	7.1 ± 0.09	7.86 ± 0.11	7.02 ± 0.27	7.39 ± 0.13	0.0568823	0.000690653	0.152712	0.52256	0.00425281	1.24968	0.272489	0.0734952	0.471483	-0.562152	-0.761146	-0.363158	-0.289663	-0.834642
TC0200004525.mm.1	chr2	Fbn1	fibrillin 1	19	6.19 ± 0.08	5.79 ± 0.08	6.06 ± 0.2	5.76 ± 0.02	0.332009	0.000971265	0.54062	0.785329	0.00495146	1.17095	0.0852057	0.138426	0.0319852	0.347385	0.400605	0.294164	0.43259	0.262179
TC0700001847.mm.1	chr7	Fbrs	fibrosin	19	6.93 ± 0.04	7.53 ± 0.05	6.81 ± 0.29	7.19 ± 0.07	0.0325576	0.000163495	0.293208	0.51303	0.00158645	1.23617	0.233769	0.125641	0.341898	-0.494687	-0.602815	-0.386558	-0.260917	-0.728456
TC1500001780.mm.1	chr15	Fbxl6	F-box and leucine-rich repeat protein 6	19	5.82 ± 0.01	5.94 ± 0.03	5.7 ± 0.08	5.88 ± 0.05	0.0309717	0.00121834	0.449212	0.512542	0.00547167	1.1885	0.0885986	0.117517	0.0596802	-0.147955	-0.119036	-0.176873	-0.059356	-0.236553
TC0100003710.mm.1	chr1	Fbxo28	F-box protein 28	19	6.66 ± 0.05	6.82 ± 0.03	6.55 ± 0.15	6.8 ± 0.04	0.279379	0.00236311	0.454767	0.756075	0.00840145	1.1877	0.0649732	0.109399	0.0205474	-0.211389	-0.166964	-0.255815	-0.146416	-0.276363
TC1600001588.mm.1	chr16	Fbxo40	F-box protein 40	3	4.22 ± 0.06	4.04 ± 0.03	4.22 ± 0.12	4 ± 0.05	0.720893	0.00329796	0.702461	0.926001	0.00980099	1.13405	0.0204318	-0.0014213	0.0422848	0.195801	0.173948	0.217654	0.216233	0.175369
TC0400004016.mm.1	chr4	Fbxo44	F-box protein 44	3	4.17 ± 0.03	4.07 ± 0.03	4.17 ± 0.04	4.08 ± 0.02	0.724122	0.00308008	0.86028	0.92739	0.00932596	1.09179	-0.0097689	-0.004905	-0.0146328	0.0956703	0.100534	0.0908064	0.0859014	0.105439
TC0100003533.mm.1	chr1	Fcer1g	Fc receptor, IgE, high affinity I, gamma polypeptide	19	8.94 ± 0.08	12.15 ± 0.38	8.99 ± 0.22	10.31 ± 0.51	0.0209352	9.50922e-06	0.0153615	0.506164	0.000807917	1.72086	0.895176	-0.0537431	1.8441	-2.26639	-3.21531	-1.31747	-1.37122	-3.16157
TC0300002506.mm.1	chr3	Fcgr1	Fc receptor, IgG, high affinity I	19	8.54 ± 0.06	10.16 ± 0.25	8.36 ± 0.31	9.24 ± 0.32	0.0336944	8.56058e-05	0.132446	0.5134	0.00136144	1.25293	0.549658	0.175503	0.923813	-1.25123	-1.62539	-0.877078	-0.701575	-1.80089
TC0100001574.mm.1	chr1	Fcgr4	Fc receptor, IgG, low affinity IV	19	8.43 ± 0.19	14.45 ± 0.36	8.23 ± 0.96	11.72 ± 0.84	0.0215681	5.18582e-07	0.0423198	0.506601	7.92485e-05	1.36549	1.46287	0.197015	2.72873	-4.75387	-6.01973	-3.48801	-3.291	-6.21674
TC0300000694.mm.1	chr3	Fcrl1	Fc receptor-like 1	14	4.28 ± 0.07	4.76 ± 0.07	4.3 ± 0.14	4.49 ± 0.12	0.201794	0.00269985	0.129688	0.705943	0.00901971	1.25353	0.123602	-0.0248537	0.272057	-0.332056	-0.480511	-0.1836	-0.208454	-0.455657
TC0300000695.mm.1	chr3	Fcrl5	Fc receptor-like 5	13	4.24 ± 0.1	11.54 ± 0.46	4.12 ± 0.34	8.61 ± 1.01	0.0228003	6.43296e-08	0.0341867	0.508126	7.85222e-06	1.45069	1.52457	0.12417	2.92498	-5.89599	-7.2964	-4.49559	-4.37142	-7.42057
TC0200004684.mm.1	chr2	Fermt1	fermitin family homolog 1 (Drosophila)	19	4.71 ± 0.04	4.3 ± 0.02	4.64 ± 0.13	4.28 ± 0.02	0.330376	7.68825e-07	0.599829	0.784398	0.000119525	1.15796	0.0471857	0.072326	0.0220454	0.378704	0.403844	0.353563	0.425889	0.331518
TC1900001030.mm.1	chr19	Fermt3	fermitin family homolog 3 (Drosophila)	19	6.92 ± 0.06	8.15 ± 0.15	6.82 ± 0.23	7.36 ± 0.23	0.0170431	8.17105e-05	0.0533119	0.49544	0.00135659	1.29517	0.444182	0.0968902	0.791473	-0.885076	-1.23237	-0.537785	-0.440894	-1.32926
TC0700003593.mm.1	chr7	Fes	feline sarcoma oncogene	19	6 ± 0.05	6.87 ± 0.08	6.07 ± 0.07	6.29 ± 0.17	0.0266234	0.000102493	0.00682445	0.51051	0.00140161	2.04054	0.256645	-0.0706048	0.583895	-0.545694	-0.872943	-0.218444	-0.289049	-0.802339
TC1600000324.mm.1	chr16	Fetub	fetuin beta	19	13.77 ± 0.14	14.41 ± 0.22	13.57 ± 0.36	14.35 ± 0.16	0.513594	0.00220715	0.718559	0.866438	0.0078661	1.12472	0.129218	0.200142	0.058294	-0.711588	-0.640664	-0.782512	-0.58237	-0.840806
TC1700000503.mm.1	chr17	Fgd2	FYVE, RhoGEF and PH domain containing 2	19	5.33 ± 0.04	6.4 ± 0.09	5.29 ± 0.11	5.81 ± 0.21	0.0248254	1.65243e-05	0.0505967	0.509805	0.000898794	1.30451	0.319939	0.0472525	0.592625	-0.797575	-1.07026	-0.524888	-0.477636	-1.11751
TC1300001956.mm.1	chr13	Fgd3	FYVE, RhoGEF and PH domain containing 3	19	4.34 ± 0.05	4.92 ± 0.09	4.35 ± 0.08	4.54 ± 0.1	0.0330305	0.000233374	0.0286055	0.51309	0.00187177	1.53453	0.187031	-0.0058726	0.379935	-0.382497	-0.575401	-0.189594	-0.195466	-0.569528
TC0800000321.mm.1	chr8	Fgfr1	fibroblast growth factor receptor 1	19	5.41 ± 0.03	5.19 ± 0.03	5.42 ± 0.07	5.23 ± 0.06	0.614901	0.000596554	0.717026	0.901839	0.00390001	1.12532	-0.0241047	-0.00677555	-0.0414338	0.203085	0.220414	0.185756	0.17898	0.22719
TC0800002115.mm.1	chr8	Fgl1	fibrinogen-like protein 1	19	14.69 ± 0.19	15.87 ± 0.38	14.43 ± 0.37	15.36 ± 0.22	0.189213	0.00174062	0.660516	0.699251	0.00697497	1.14277	0.382779	0.258079	0.507478	-1.05779	-1.18249	-0.933087	-0.675008	-1.44057
TC0400001599.mm.1	chr4	Fgr	Gardner-Rasheed feline sarcoma viral (Fgr) oncogene homolog	19	6.61 ± 0.06	9.59 ± 0.28	6.64 ± 0.24	7.95 ± 0.51	0.0226687	6.75e-06	0.0188721	0.507901	0.000712191	1.68999	0.807975	-0.0293332	1.64528	-2.14133	-2.97864	-1.30402	-1.33335	-2.9493
TC1400001445.mm.1	chr14	Fhit	fragile histidine triad gene	19	5.82 ± 0.11	5.31 ± 0.12	5.85 ± 0.15	5.5 ± 0.11	0.343244	0.00144997	0.468986	0.787968	0.0060272	1.18466	-0.108656	-0.0261738	-0.191139	0.431887	0.51437	0.349405	0.323231	0.540544
TC0400001419.mm.1	chr4	Fhl3	four and a half LIM domains 3	19	4.55 ± 0.06	4.88 ± 0.03	4.55 ± 0.08	4.67 ± 0.09	0.108365	0.00229411	0.123901	0.6164	0.00799861	1.25442	0.106353	0.00481405	0.207892	-0.22835	-0.329889	-0.126811	-0.121997	-0.334703
TC1400000783.mm.1	chr14	Fitm1	fat storage-inducing transmembrane protein 1	19	7.98 ± 0.17	6.56 ± 0.34	8.23 ± 0.33	7.3 ± 0.17	0.0591434	0.000209549	0.330239	0.525651	0.00178507	1.23188	-0.49585	-0.2515	-0.7402	1.17919	1.42354	0.934839	0.683338	1.67504
TC0200002263.mm.1	chr2	Fkbp1a	FK506 binding protein 1a	19	7.23 ± 0.09	6.95 ± 0.07	7.24 ± 0.18	6.9 ± 0.04	0.803648	0.00264471	0.72441	0.945331	0.00879937	1.12228	0.0214651	-0.0090063	0.0519364	0.305044	0.274573	0.335516	0.326509	0.283579
TC0900001987.mm.1	chr9	Fli1	Friend leukemia integration 1	19	8.07 ± 0.12	8.94 ± 0.07	8.12 ± 0.23	8.41 ± 0.15	0.0826246	0.000371791	0.0376273	0.567084	0.00263922	1.41082	0.235347	-0.0531999	0.523895	-0.577673	-0.866221	-0.289126	-0.342326	-0.813021
TC0X00002447.mm.1	chrX	Flna	filamin, alpha	19	8.03 ± 0.09	10.04 ± 0.29	7.99 ± 0.34	8.89 ± 0.4	0.0557197	0.000130757	0.0705867	0.521471	0.00145187	1.27203	0.590074	0.0362804	1.14387	-1.45084	-2.00463	-0.897042	-0.860762	-2.04091
TC1100001708.mm.1	chr11	Fmnl1	formin-like 1	19	5.46 ± 0.05	7.64 ± 0.19	5.42 ± 0.13	6.31 ± 0.35	0.00664586	4.24495e-06	0.00986847	0.436153	0.000484145	1.85842	0.687644	0.0423582	1.33293	-1.53059	-2.17588	-0.885307	-0.842949	-2.21824
TC0100003406.mm.1	chr1	Fmo3	flavin containing monooxygenase 3	19	7.07 ± 0.43	11.36 ± 0.6	5.69 ± 0.56	9.68 ± 1.27	0.0737871	0.000109196	0.850251	0.550803	0.00142383	1.09525	1.53182	1.37874	1.68489	-4.13844	-4.29151	-3.98536	-2.60662	-5.67025
TC0200003283.mm.1	chr2	Fnbp1	formin binding protein 1	19	7.56 ± 0.03	7.98 ± 0.07	7.46 ± 0.17	7.67 ± 0.07	0.0133692	0.000605497	0.153581	0.48309	0.00390548	1.24963	0.205306	0.0952269	0.315385	-0.316464	-0.426543	-0.206385	-0.111158	-0.52177
TC1200000833.mm.1	chr12	Fos	FBJ osteosarcoma oncogene	19	4.99 ± 0.06	6.2 ± 0.34	5.11 ± 0.21	5.7 ± 0.25	0.430374	0.00169391	0.204768	0.83138	0.00685488	1.24264	0.189895	-0.120746	0.500535	-0.8937	-1.20434	-0.583059	-0.703805	-1.08359
TC0600001393.mm.1	chr6	Foxj2	forkhead box J2	19	6.13 ± 0.02	6.29 ± 0.02	6.05 ± 0.17	6.28 ± 0.03	0.391419	0.0026772	0.49516	0.809703	0.00890416	1.18002	0.0479539	0.0859437	0.0099642	-0.195099	-0.15711	-0.233089	-0.147145	-0.243053
TC1200002203.mm.1	chr12	Foxn3	forkhead box N3	19	8.02 ± 0.06	8.31 ± 0.05	8 ± 0.08	8.32 ± 0.02	0.927117	3.28088e-05	0.766583	0.961517	0.00107712	1.11081	0.00481302	0.0204542	-0.0108282	-0.30194	-0.286299	-0.317581	-0.297127	-0.306753
TC0600003601.mm.1	chr6	Foxp1	forkhead box P1	19	7.24 ± 0.04	7.48 ± 0.04	7.22 ± 0.09	7.41 ± 0.03	0.291782	0.000155756	0.51514	0.760285	0.00148681	1.17293	0.0466783	0.0182004	0.0751562	-0.213966	-0.242444	-0.185489	-0.167288	-0.260645
TC1700001522.mm.1	chr17	Fpr1	formyl peptide receptor 1	16	4.47 ± 0.21	7.88 ± 0.29	4.81 ± 0.59	6.9 ± 0.62	0.458392	9.11717e-06	0.137403	0.846812	0.000795173	1.25195	0.319187	-0.33898	0.977354	-2.74901	-3.40717	-2.09084	-2.42982	-3.06819
TC1700000214.mm.1	chr17	Fpr2	formyl peptide receptor 2	15	4.16 ± 0.18	7.24 ± 0.23	4.27 ± 0.32	5.94 ± 0.52	0.0928934	3.27922e-06	0.0509009	0.58937	0.00034681	1.30367	0.594349	-0.108432	1.29713	-2.37151	-3.07429	-1.66873	-1.77716	-2.96586
TC0500002586.mm.1	chr5	Fryl	furry homolog-like (Drosophila)	19	7.38 ± 0.04	7.71 ± 0.07	7.34 ± 0.21	7.56 ± 0.02	0.227098	0.00310385	0.474906	0.718416	0.00935899	1.18366	0.0957983	0.0400517	0.151545	-0.267615	-0.323362	-0.211869	-0.171817	-0.363414
TC1600000536.mm.1	chr16	Fstl1	follistatin-like 1	19	7.1 ± 0.13	6.57 ± 0.08	6.85 ± 0.28	6.55 ± 0.04	0.256607	0.00305523	0.358247	0.739724	0.00928598	1.2213	0.139163	0.250999	0.0273264	0.416065	0.527901	0.304228	0.555227	0.276902
TC0X00002778.mm.1	chrX	Ftx	Ftx transcript, Xist regulator (non-protein coding)	19	6.07 ± 0.06	5.92 ± 0.05	6.17 ± 0.1	5.91 ± 0.04	0.460643	0.00282994	0.359191	0.847066	0.00916488	1.22109	-0.0430641	-0.096858	0.0107298	0.202657	0.148864	0.256451	0.159593	0.245722
TC0700001871.mm.1	chr7	Fus	fused in sarcoma	19	10.42 ± 0.11	10.93 ± 0.08	10.37 ± 0.2	10.69 ± 0.01	0.145612	0.000483168	0.326041	0.640126	0.00345598	1.2327	0.142908	0.0483782	0.237438	-0.412788	-0.507318	-0.318258	-0.26988	-0.555696
TC1200000688.mm.1	chr12	Fut8	fucosyltransferase 8	19	6.93 ± 0.07	7.41 ± 0.09	6.76 ± 0.21	7.07 ± 0.01	0.0112704	0.000381877	0.322723	0.477328	0.00274183	1.23339	0.251092	0.16218	0.340004	-0.395772	-0.484684	-0.306861	-0.14468	-0.646864
TC0700002786.mm.1	chr7	Fxyd5	FXYD domain-containing ion transport regulator 5	19	7.01 ± 0.06	8.35 ± 0.13	6.88 ± 0.19	7.44 ± 0.33	0.0205857	0.000250446	0.0674343	0.505178	0.00202814	1.27574	0.515386	0.122821	0.907951	-0.948963	-1.34153	-0.556398	-0.433578	-1.46435
TC0900000540.mm.1	chr9	Fxyd6	FXYD domain-containing ion transport regulator 6	19	5.35 ± 0.04	5.2 ± 0.03	5.41 ± 0.12	5.18 ± 0.04	0.766208	0.00148714	0.432041	0.937594	0.00608525	1.19016	-0.0145979	-0.0535245	0.0243286	0.186951	0.148024	0.225877	0.172353	0.201549
TC1500000037.mm.1	chr15	Fyb	FYN binding protein	19	7.97 ± 0.11	10.37 ± 0.17	7.89 ± 0.41	9.23 ± 0.43	0.0472535	7.71934e-06	0.0795915	0.517476	0.000720571	1.26611	0.609713	0.0791907	1.14023	-1.87648	-2.407	-1.34596	-1.26677	-2.48619
TC1000000326.mm.1	chr10	Fyn	Fyn proto-oncogene	19	7.58 ± 0.06	9.04 ± 0.21	7.54 ± 0.17	8.3 ± 0.23	0.0440944	1.43889e-05	0.0660025	0.516238	0.00087646	1.27786	0.386349	0.037755	0.734943	-1.1065	-1.45509	-0.757906	-0.720151	-1.49285
TC0X00002453.mm.1	chrX	G6pdx	glucose-6-phosphate dehydrogenase X-linked	19	8.48 ± 0.14	9.74 ± 0.21	8.67 ± 0.27	9.56 ± 0.49	0.994152	0.00304017	0.549189	0.966357	0.00928062	1.17037	-0.0022621	-0.188251	0.183727	-1.07094	-1.25693	-0.884951	-1.0732	-1.06868
TC0700001345.mm.1	chr7	Gab2	growth factor receptor bound protein 2-associated protein 2	19	6.69 ± 0.09	7.24 ± 0.06	6.66 ± 0.13	6.92 ± 0.14	0.102528	0.00134524	0.175833	0.605493	0.00580467	1.2468	0.177567	0.0324836	0.32265	-0.400999	-0.546082	-0.255916	-0.223432	-0.578566
TC1100000029.mm.1	chr11	Gal3st1	galactose-3-O-sulfotransferase 1	19	6.04 ± 0.08	5.67 ± 0.08	6.02 ± 0.08	5.61 ± 0.02	0.531716	2.9911e-05	0.770543	0.877111	0.00107475	1.11048	0.0419515	0.0224889	0.061414	0.385722	0.366259	0.405184	0.427673	0.34377
TC0700000917.mm.1	chr7	Gas2	growth arrest specific 2	19	7.59 ± 0.1	6.96 ± 0.18	7.83 ± 0.17	7.46 ± 0.09	0.0109216	0.00130557	0.317734	0.476702	0.00574546	1.23404	-0.371219	-0.239071	-0.503368	0.503985	0.636133	0.371836	0.132765	0.875204
TC0300000792.mm.1	chr3	Gatad2b	GATA zinc finger domain containing 2B	19	9.05 ± 0.05	9.36 ± 0.06	8.87 ± 0.18	9.19 ± 0.02	0.0244276	0.000367835	0.968771	0.50962	0.00263444	1.0791	0.174742	0.177523	0.171961	-0.319262	-0.316481	-0.322043	-0.14452	-0.494004
TC0300001445.mm.1	chr3	Gbp7	guanylate binding protein 7	19	10.39 ± 0.11	11.31 ± 0.14	10.27 ± 0.46	10.69 ± 0.07	0.0455549	0.00127342	0.155146	0.516785	0.00558892	1.24955	0.367377	0.115167	0.619586	-0.666151	-0.91836	-0.413941	-0.298774	-1.03353
TC0500003730.mm.1	chr5	Gbp9	guanylate-binding protein 9	19	9.65 ± 0.09	10.46 ± 0.09	9.53 ± 0.42	9.91 ± 0.12	0.0459618	0.00134689	0.184236	0.517003	0.0058055	1.24497	0.331586	0.119464	0.543707	-0.598348	-0.810469	-0.386226	-0.266762	-0.929933
TC1100002157.mm.1	chr11	Gck	glucokinase	19	9.5 ± 0.21	7.81 ± 0.4	10.12 ± 0.38	8.96 ± 0.36	0.0159935	0.00053835	0.432433	0.493019	0.00372951	1.19014	-0.886458	-0.622992	-1.14992	1.43037	1.69383	1.1669	0.543908	2.31682
TC1900001217.mm.1	chr19	Gcnt1	glucosaminyl (N-acetyl) transferase 1, core 2	19	4.67 ± 0.12	6.35 ± 0.18	4.81 ± 0.06	5.45 ± 0.19	0.0296402	1.95003e-06	0.00427731	0.512194	0.000285203	2.59328	0.373335	-0.148978	0.895648	-1.16204	-1.68436	-0.63973	-0.788708	-1.53538
TC1100003466.mm.1	chr11	Gdpd1	glycerophosphodiester phosphodiesterase domain containing 1	19	6.79 ± 0.13	5.77 ± 0.16	6.82 ± 0.57	6.12 ± 0.2	0.402043	0.00169717	0.48189	0.819092	0.00685608	1.18227	-0.194735	-0.0318895	-0.357581	0.861019	1.02386	0.698173	0.666283	1.05575
TC0700004221.mm.1	chr7	Gga2	golgi associated, gamma adaptin ear containing, ARF binding protein 2	19	5.97 ± 0.06	5.61 ± 0.05	5.96 ± 0.07	5.74 ± 0.07	0.338362	0.000138124	0.257397	0.787577	0.00145548	1.23815	-0.0557581	0.0106211	-0.122137	0.285888	0.352267	0.219509	0.23013	0.341646
TC0200003365.mm.1	chr2	Ggta1	glycoprotein galactosyltransferase alpha 1, 3	19	5.67 ± 0.07	7.36 ± 0.13	5.81 ± 0.13	6.28 ± 0.27	0.0139058	1.21838e-05	0.00246333	0.484779	0.000852243	2.88944	0.46995	-0.143035	1.08294	-1.07848	-1.69146	-0.465493	-0.608528	-1.54843
TC0500003066.mm.1	chr5	Git2	G protein-coupled receptor kinase-interactor 2	19	7.29 ± 0.07	7.82 ± 0.05	7.19 ± 0.26	7.46 ± 0.04	0.024962	0.00045712	0.174289	0.50992	0.003291	1.24694	0.226355	0.0967386	0.355971	-0.405466	-0.535082	-0.27585	-0.179111	-0.631821
TC0X00002995.mm.1	chrX	Gla	galactosidase, alpha	19	7.24 ± 0.12	6.53 ± 0.14	7.31 ± 0.33	6.85 ± 0.13	0.206186	0.00150434	0.429214	0.707006	0.00611733	1.19041	-0.200313	-0.0771412	-0.323485	0.587006	0.710178	0.463834	0.386693	0.787319
TC0100002314.mm.1	chr1	Gls	glutaminase	19	6.74 ± 0.08	7.32 ± 0.07	6.72 ± 0.23	6.91 ± 0.08	0.0448535	0.00129976	0.0631581	0.516495	0.00573212	1.2812	0.213128	0.0177224	0.408533	-0.384039	-0.579444	-0.188634	-0.170911	-0.597167
TC0700002418.mm.1	chr7	Gltscr1	glioma tumor suppressor candidate region gene 1	19	5.69 ± 0.05	5.93 ± 0.04	5.71 ± 0.09	5.82 ± 0.04	0.353116	0.00177242	0.202255	0.788707	0.00708229	1.24286	0.0434456	-0.0170131	0.103904	-0.171913	-0.232372	-0.111455	-0.128468	-0.215359
TC0700000501.mm.1	chr7	Gmfg	glia maturation factor, gamma	19	5.5 ± 0.1	6.5 ± 0.11	5.5 ± 0.13	6 ± 0.18	0.0713901	3.89261e-05	0.0767811	0.550162	0.00108259	1.26731	0.254457	0.0052282	0.503685	-0.753088	-1.00232	-0.50386	-0.498631	-1.00754
TC0800000725.mm.1	chr8	Gmip	Gem-interacting protein	19	5.56 ± 0.05	6.3 ± 0.08	5.48 ± 0.09	5.89 ± 0.13	0.0127455	9.66669e-06	0.0855112	0.481387	0.000808753	1.26438	0.248995	0.0868589	0.411131	-0.574377	-0.736513	-0.412241	-0.325382	-0.823372
TC0900003038.mm.1	chr9	Gnai2	guanine nucleotide binding protein (G protein), alpha inhibiting 2	19	13.15 ± 0.15	14.21 ± 0.09	12.96 ± 0.27	13.55 ± 0.23	0.0252517	0.000261225	0.195372	0.510178	0.00213918	1.24373	0.430783	0.195813	0.665752	-0.822407	-1.05738	-0.587438	-0.391624	-1.25319
TC0400002077.mm.1	chr4	Gnb1	guanine nucleotide binding protein (G protein), beta 1	19	12.55 ± 0.11	13.29 ± 0.11	12.54 ± 0.26	12.88 ± 0.16	0.154241	0.00178659	0.169553	0.651601	0.00710974	1.24782	0.212259	0.00812	0.416398	-0.535847	-0.739986	-0.331708	-0.323588	-0.748106
TC1100000493.mm.1	chr11	Gnb2l1	guanine nucleotide binding protein (G protein), beta polypeptide 2 like 1	19	7.42 ± 0.05	7.72 ± 0.07	7.36 ± 0.09	7.52 ± 0.05	0.050304	0.00131351	0.273235	0.518785	0.00576432	1.23724	0.128831	0.0599827	0.197679	-0.238423	-0.307271	-0.169575	-0.109592	-0.367254
TC0300001802.mm.1	chr3	Gnb4	guanine nucleotide binding protein (G protein), beta 4	19	5.07 ± 0.03	5.27 ± 0.03	5.04 ± 0.07	5.09 ± 0.03	0.00720829	0.00320987	0.0572826	0.440998	0.00946274	1.28875	0.109254	0.0368552	0.181652	-0.123132	-0.195531	-0.0507338	-0.0138786	-0.232386
TC0600000006.mm.1	chr6	Gngt1	guanine nucleotide binding protein (G protein), gamma transducing activity polypeptide 1	17	4.78 ± 0.12	4.42 ± 0.14	5.09 ± 0.17	4.65 ± 0.07	0.0345227	0.00327973	0.779955	0.513589	0.00973035	1.10757	-0.267923	-0.300703	-0.235142	0.402378	0.369598	0.435159	0.134456	0.670301
TC1100001474.mm.1	chr11	Gngt2	guanine nucleotide binding protein (G protein), gamma transducing activity polypeptide 2	19	6.7 ± 0.08	8.05 ± 0.09	6.82 ± 0.1	7.31 ± 0.31	0.105144	0.000129283	0.0297204	0.613183	0.00145141	1.52871	0.30992	-0.121704	0.741543	-0.917426	-1.34905	-0.485802	-0.607506	-1.22735
TC0800003239.mm.1	chr8	Gnpat	glyceronephosphate O-acyltransferase	19	9.4 ± 0.06	9.06 ± 0.05	9.39 ± 0.13	9.23 ± 0.08	0.271638	0.00321106	0.202785	0.752815	0.00946522	1.24274	-0.0823014	0.0137428	-0.178346	0.252528	0.348572	0.156484	0.170226	0.334829
TC1000003213.mm.1	chr10	Gp49a	glycoprotein 49 A	19	10.6 ± 0.19	13.54 ± 0.39	10.72 ± 0.3	11.71 ± 0.51	0.0334773	7.43491e-05	0.0175759	0.513224	0.00129682	1.70137	0.854255	-0.119161	1.82767	-1.96903	-2.94245	-0.995615	-1.11478	-2.82329
TC1300002661.mm.1	chr13	Gpbp1	GC-rich promoter binding protein 1	19	9.16 ± 0.05	9.43 ± 0.04	9.12 ± 0.14	9.34 ± 0.02	0.257396	0.000503268	0.649216	0.741128	0.00356254	1.14493	0.0646262	0.0391495	0.0901028	-0.242252	-0.267729	-0.216776	-0.177626	-0.306879
TC0100000916.mm.1	chr1	Gpc1	glypican 1	19	6.29 ± 0.15	5.73 ± 0.08	6.12 ± 0.14	5.78 ± 0.08	0.611182	0.000811986	0.316667	0.901184	0.00457331	1.23419	0.056164	0.168216	-0.0558876	0.451673	0.563725	0.339621	0.507837	0.395509
TC1300000284.mm.1	chr13	Gpld1	glycosylphosphatidylinositol specific phospholipase D1	19	10.69 ± 0.22	11.45 ± 0.15	10.61 ± 0.26	11.63 ± 0.21	0.806362	0.000387743	0.532268	0.945565	0.0028137	1.17136	-0.0488235	0.076281	-0.173928	-0.889222	-0.764118	-1.01433	-0.938046	-0.840399
TC0X00001682.mm.1	chrX	Gpm6b	glycoprotein m6b	19	5.04 ± 0.05	4.77 ± 0.03	4.93 ± 0.15	4.73 ± 0.07	0.253831	0.00314687	0.626981	0.738345	0.00939588	1.15161	0.0785868	0.111445	0.0457282	0.232572	0.26543	0.199713	0.311159	0.153985
TC0600000577.mm.1	chr6	Gpnmb	glycoprotein (transmembrane) nmb	19	12.3 ± 0.35	7.05 ± 0.69	12.51 ± 0.71	8.88 ± 0.91	0.146973	7.80307e-06	0.245598	0.640678	0.000724083	1.2389	-1.02205	-0.214522	-1.82959	4.44085	5.24838	3.63332	3.41879	5.4629
TC0500003610.mm.1	chr5	Gpr12	G-protein coupled receptor 12	19	5.09 ± 0.07	4.64 ± 0.17	5.01 ± 0.04	4.53 ± 0.05	0.376954	0.000399489	0.894582	0.796492	0.0029178	1.09026	0.0932006	0.0794049	0.106996	0.463601	0.449805	0.477396	0.556801	0.3704
TC1000001786.mm.1	chr10	Gpr126	G protein-coupled receptor 126	19	6.37 ± 0.09	7.16 ± 0.11	6.59 ± 0.35	7.28 ± 0.32	0.444972	0.00312641	0.809337	0.843102	0.00937437	1.09925	-0.165845	-0.217762	-0.113928	-0.74308	-0.794997	-0.691163	-0.908925	-0.577235
TC1400002744.mm.1	chr14	Gpr18	G protein-coupled receptor 18	18	4.4 ± 0.11	6.31 ± 0.07	4.74 ± 0.1	5.46 ± 0.29	0.166375	1.66599e-06	0.00387723	0.663418	0.000216188	2.79272	0.253481	-0.340738	0.8477	-1.32062	-1.91484	-0.726397	-1.06714	-1.5741
TC1700001463.mm.1	chr17	Gpr31b	G protein-coupled receptor 31, D17Leh66b region	19	5.25 ± 0.18	6.88 ± 0.18	5.21 ± 0.3	6.11 ± 0.37	0.131486	0.000158841	0.171751	0.63497	0.00150881	1.2474	0.40292	0.0404425	0.765397	-1.26242	-1.6249	-0.89994	-0.859498	-1.66534
TC0100001112.mm.1	chr1	Gpr39	G protein-coupled receptor 39	19	5.43 ± 0.06	5.06 ± 0.05	5.5 ± 0.14	5.2 ± 0.05	0.123759	9.82034e-05	0.577174	0.6304	0.00138321	1.16636	-0.103104	-0.0670709	-0.139137	0.331844	0.367876	0.295811	0.22874	0.434947
TC1200000959.mm.1	chr12	Gpr65	G-protein coupled receptor 65	19	6.65 ± 0.12	7.79 ± 0.13	6.49 ± 0.21	7.27 ± 0.34	0.137543	0.000414933	0.409582	0.638515	0.00303624	1.19707	0.334193	0.153477	0.51491	-0.960739	-1.14146	-0.780022	-0.626546	-1.29493
TC0700004179.mm.1	chr7	Gprc5b	G protein-coupled receptor, family C, group 5, member B	19	5.47 ± 0.17	4.88 ± 0.08	5.57 ± 0.47	4.77 ± 0.04	0.957467	0.00101603	0.543151	0.962975	0.00505459	1.17075	0.00932115	-0.0976227	0.116265	0.698678	0.591734	0.805622	0.707999	0.689357
TC1100000929.mm.1	chr11	Gps2	G protein pathway suppressor 2	19	6.75 ± 0.04	6.9 ± 0.05	6.7 ± 0.06	6.83 ± 0.03	0.121563	0.00330609	0.80957	0.629351	0.00984228	1.09917	0.0665155	0.0565745	0.0764564	-0.141355	-0.151296	-0.131414	-0.0748396	-0.20787
TC1700002783.mm.1	chr17	Gpsm3	G-protein signalling modulator 3 (AGS3-like, C. elegans)	19	4.45 ± 0.02	4.76 ± 0.04	4.51 ± 0.07	4.63 ± 0.09	0.555785	0.00184869	0.142126	0.886633	0.00718969	1.25113	0.0347929	-0.0546677	0.124253	-0.217751	-0.307211	-0.12829	-0.182958	-0.252544
TC1000000837.mm.1	chr10	Gpx4	glutathione peroxidase 4	19	6.94 ± 0.13	6.25 ± 0.16	6.85 ± 0.19	6.35 ± 0.09	0.974374	0.000502979	0.491147	0.963716	0.00351963	1.18095	-0.0043644	0.0899414	-0.0986702	0.589755	0.68406	0.495449	0.58539	0.594119
TC1500000700.mm.1	chr15	Grap2	GRB2-related adaptor protein 2	19	5.37 ± 0.06	8.88 ± 0.43	5.27 ± 0.1	6.96 ± 0.53	0.0142742	3.53599e-06	0.0250331	0.485806	0.000351641	1.60849	1.01431	0.103101	1.92553	-2.60453	-3.51575	-1.69332	-1.59022	-3.61885
TC1100004084.mm.1	chr11	Grb2	growth factor receptor bound protein 2	19	8.67 ± 0.1	9.35 ± 0.06	8.79 ± 0.18	9.04 ± 0.09	0.348478	0.000215267	0.0435786	0.788388	0.00183649	1.36098	0.0940176	-0.120066	0.308101	-0.4704	-0.684483	-0.256317	-0.376383	-0.564418
TC0100003603.mm.1	chr1	Grem2	gremlin 2 homolog, cysteine knot superfamily (Xenopus laevis)	19	5.82 ± 0.1	6.65 ± 0.2	5.76 ± 0.23	6.35 ± 0.23	0.356795	0.00176458	0.544715	0.788951	0.00702462	1.17065	0.176915	0.0615914	0.292238	-0.705985	-0.821309	-0.590662	-0.52907	-0.8829
TC0400003769.mm.1	chr4	Grhl3	grainyhead-like 3 (Drosophila)	9	4.04 ± 0.03	4.76 ± 0.16	4.08 ± 0.09	4.2 ± 0.03	0.0115512	0.000348119	0.00531696	0.478049	0.00245251	2.32019	0.261869	-0.0346427	0.55838	-0.418747	-0.715259	-0.122236	-0.156879	-0.680616
TC1300000660.mm.1	chr13	Grk6	G protein-coupled receptor kinase 6	19	5.65 ± 0.02	6.23 ± 0.1	5.66 ± 0.16	5.94 ± 0.06	0.098378	5.38836e-05	0.0686547	0.599443	0.00119874	1.27382	0.136988	-0.0154843	0.28946	-0.432723	-0.585195	-0.280251	-0.295735	-0.56971
TC0500000170.mm.1	chr5	Gsap	gamma-secretase activating protein	19	9.87 ± 0.06	10.55 ± 0.13	9.7 ± 0.24	10.21 ± 0.13	0.0549193	0.000229074	0.524486	0.520952	0.00187151	1.17178	0.256134	0.175951	0.336317	-0.591922	-0.672105	-0.511739	-0.335789	-0.848056
TC0900002719.mm.1	chr9	Gsta2	glutathione S-transferase, alpha 2 (Yc2)	19	9.34 ± 0.24	7.77 ± 0.32	9.35 ± 0.22	8.28 ± 0.4	0.400962	0.000670459	0.435725	0.81895	0.00417048	1.1897	-0.267151	-0.0196529	-0.514648	1.31978	1.56728	1.07229	1.05263	1.58693
TC0900001048.mm.1	chr9	Gsta4	glutathione S-transferase, alpha 4	19	10.1 ± 0.07	9.24 ± 0.18	9.94 ± 0.16	9.36 ± 0.28	0.918232	0.00137216	0.474563	0.96013	0.00591519	1.18381	0.0192008	0.154099	-0.115698	0.720421	0.85532	0.585523	0.739622	0.701221
TC0300002724.mm.1	chr3	Gstm2	glutathione S-transferase, mu 2	19	12.33 ± 0.18	11.44 ± 0.26	12.67 ± 0.35	11.93 ± 0.18	0.0820357	0.00209503	0.729855	0.566639	0.0077656	1.11957	-0.410668	-0.333147	-0.48819	0.817473	0.894994	0.739951	0.406804	1.22814
TC0300002728.mm.1	chr3	Gstm4	glutathione S-transferase, mu 4	19	11.03 ± 0.11	9.97 ± 0.19	11.17 ± 0.31	10.49 ± 0.11	0.0542951	6.49027e-05	0.250297	0.520686	0.00126839	1.23861	-0.333125	-0.142301	-0.523949	0.872407	1.06323	0.681582	0.539282	1.20553
TC0300003245.mm.1	chr3	Gstm6	glutathione S-transferase, mu 6	19	7.74 ± 0.09	7.09 ± 0.19	8.08 ± 0.18	7.76 ± 0.03	0.000974028	0.00143498	0.193407	0.371118	0.00600605	1.24398	-0.504586	-0.336421	-0.67275	0.481064	0.649229	0.3129	-0.0235212	0.98565
TC1700000048.mm.1	chr17	Gtf2h5	general transcription factor IIH, polypeptide 5	19	7.17 ± 0.04	6.87 ± 0.06	7.21 ± 0.1	6.91 ± 0.04	0.452456	5.83105e-05	0.984633	0.844857	0.00120649	1.07779	-0.0419679	-0.0430334	-0.0409024	0.300565	0.299499	0.30163	0.258597	0.342533
TC1100002844.mm.1	chr11	Guk1	guanylate kinase 1	19	6.08 ± 0.03	5.79 ± 0.05	6.03 ± 0.1	5.83 ± 0.06	0.923793	0.000392612	0.386136	0.961224	0.00284598	1.20744	0.00513217	0.0522263	-0.041962	0.239401	0.286495	0.192307	0.244533	0.234269
TC0700004002.mm.1	chr7	Gvin1	GTPase, very large interferon inducible 1	19	9.3 ± 0.13	10.47 ± 0.16	9.37 ± 0.34	9.87 ± 0.35	0.288607	0.00327932	0.18359	0.759156	0.00969385	1.24508	0.263205	-0.0703289	0.596739	-0.835351	-1.16889	-0.501817	-0.572146	-1.09856
TC1700002071.mm.1	chr17	H2-M2	histocompatibility 2, M region locus 2	19	8.7 ± 0.32	5.37 ± 0.16	8.92 ± 0.75	6.13 ± 0.25	0.147805	9.2905e-08	0.419557	0.641348	8.3608e-06	1.19175	-0.489655	-0.22334	-0.75597	3.06005	3.32636	2.79373	2.57039	3.5497
TC1700002791.mm.1	chr17	H2-Q1	histocompatibility 2, Q region locus 1	19	7.81 ± 0.14	7.12 ± 0.19	7.77 ± 0.19	7.32 ± 0.07	0.569598	0.00119685	0.435165	0.892027	0.005345	1.18976	-0.0838017	0.0317714	-0.199375	0.574282	0.689856	0.458709	0.490481	0.658084
TC1700001993.mm.1	chr17	H2-T24	histocompatibility 2, T region locus 24	19	7.04 ± 0.07	7.63 ± 0.1	7.07 ± 0.19	7.35 ± 0.09	0.208461	0.000467083	0.130092	0.707799	0.00339333	1.25347	0.12875	-0.0281331	0.285634	-0.435965	-0.592849	-0.279082	-0.307215	-0.564716
TC0100003671.mm.1	chr1	H3f3a	H3 histone, family 3A	19	8.03 ± 0.12	8.55 ± 0.11	8.03 ± 0.17	8.26 ± 0.07	0.194329	0.00251577	0.177802	0.701829	0.00854122	1.24647	0.14215	-0.00578005	0.290081	-0.378827	-0.526757	-0.230897	-0.236677	-0.520977
TC1100003766.mm.1	chr11	Hap1	huntingtin-associated protein 1	19	5.17 ± 0.06	5.57 ± 0.05	5.19 ± 0.09	5.29 ± 0.08	0.0660767	0.00149066	0.0430558	0.54707	0.00611052	1.36191	0.130363	-0.0149845	0.275711	-0.254945	-0.400293	-0.109598	-0.124582	-0.385308
TC0200001036.mm.1	chr2	Hat1	histone aminotransferase 1	19	7.32 ± 0.11	7.93 ± 0.08	7.35 ± 0.15	7.65 ± 0.09	0.213591	0.000292707	0.130279	0.710276	0.00229457	1.25344	0.127181	-0.0295549	0.283916	-0.458824	-0.61556	-0.302088	-0.331643	-0.586005
TC0800002421.mm.1	chr8	Haus8	4HAUS augmin-like complex, subunit 8	19	5.52 ± 0.1	5.2 ± 0.04	5.42 ± 0.16	5.04 ± 0.07	0.133734	0.000574981	0.677268	0.636273	0.00385358	1.14112	0.128005	0.0937347	0.162275	0.350973	0.316703	0.385243	0.478978	0.222968
TC1100000475.mm.1	chr11	Havcr2	hepatitis A virus cellular receptor 2	19	6.27 ± 0.18	8.38 ± 0.19	6.33 ± 0.26	7.06 ± 0.46	0.0473168	0.000211868	0.0318376	0.517477	0.00181484	1.47149	0.631599	-0.0602082	1.32341	-1.41794	-2.10975	-0.726137	-0.786345	-2.04954
TC0700003909.mm.1	chr7	Hbb-bs	hemoglobin, beta adult s chain	19	7.49 ± 0.35	9.2 ± 0.36	6.01 ± 0.23	7.72 ± 0.56	0.00250216	0.000796769	0.996376	0.401402	0.00456614	1.07749	1.48108	1.48297	1.47919	-1.71057	-1.70868	-1.71246	-0.22949	-3.19165
TC0700003908.mm.1	chr7	Hbb-bt	hemoglobin, beta adult t chain	19	11.58 ± 0.46	14.32 ± 0.87	9.18 ± 0.22	11.69 ± 0.82	0.00226983	0.00162862	0.867967	0.387884	0.00656107	1.09135	2.51358	2.39779	2.62937	-2.62466	-2.74046	-2.50887	-0.111083	-5.13825
TC0200003357.mm.1	chr2	Hc	hemolytic complement	19	16.31 ± 0.07	16.85 ± 0.22	16.22 ± 0.2	16.84 ± 0.06	0.720321	0.000962583	0.752668	0.925959	0.00494898	1.11385	0.0516815	0.097147	0.006216	-0.57959	-0.534124	-0.625055	-0.527908	-0.631271
TC0X00003376.mm.1	chrX	Hccs	holocytochrome c synthetase	19	6.21 ± 0.04	6.62 ± 0.05	6.15 ± 0.07	6.71 ± 0.06	0.744514	8.84628e-08	0.148847	0.93292	8.22791e-06	1.2501	-0.0167014	0.0598654	-0.0932682	-0.481629	-0.405062	-0.558196	-0.49833	-0.464928
TC0200002308.mm.1	chr2	Hck	hemopoietic cell kinase	19	7.02 ± 0.05	10.78 ± 0.33	7.12 ± 0.3	9.01 ± 0.66	0.0556315	4.36e-06	0.0354767	0.521389	0.000487351	1.43767	0.836965	-0.0952166	1.76915	-2.81937	-3.75155	-1.88719	-1.9824	-3.65633
TC1600000529.mm.1	chr16	Hcls1	hematopoietic cell specific Lyn substrate 1	19	8.42 ± 0.06	10.38 ± 0.28	8.56 ± 0.26	9.35 ± 0.41	0.128012	0.000169892	0.0497216	0.633217	0.00166799	1.30637	0.445503	-0.144732	1.03574	-1.37266	-1.96289	-0.782423	-0.927155	-1.81816
TC0400003599.mm.1	chr4	Hdac1	histone deacetylase 1	19	9.3 ± 0.02	9.43 ± 0.02	9.21 ± 0.09	9.41 ± 0.03	0.123978	0.000170653	0.285041	0.631146	0.00167671	1.23669	0.0546179	0.0917728	0.017463	-0.166279	-0.129124	-0.203434	-0.111661	-0.220897
TC0100002806.mm.1	chr1	Hdac4	histone deacetylase 4	19	6.4 ± 0.05	6.6 ± 0.04	6.38 ± 0.12	6.56 ± 0.03	0.5177	0.00178774	0.942967	0.869247	0.00713234	1.08301	0.0334782	0.0298019	0.0371546	-0.191402	-0.195079	-0.187726	-0.157924	-0.224881
TC1500002158.mm.1	chr15	Hdac7	histone deacetylase 7	19	5.13 ± 0.04	5.51 ± 0.07	5.17 ± 0.03	5.24 ± 0.07	0.0548493	0.00115751	0.0149497	0.52089	0.00529328	1.72201	0.11617	-0.0371321	0.269472	-0.223199	-0.376501	-0.0698973	-0.107029	-0.339369
TC1600000475.mm.1	chr16	Heg1	HEG homolog 1 (zebrafish)	19	7.8 ± 0.07	8.68 ± 0.2	7.78 ± 0.21	8.14 ± 0.14	0.0771674	0.000728152	0.104539	0.557142	0.00434188	1.25978	0.279336	0.0249874	0.533684	-0.62261	-0.876958	-0.368262	-0.343274	-0.901946
TC0X00000919.mm.1	chrX	Heph	hephaestin	19	4.8 ± 0.05	4.58 ± 0.03	4.71 ± 0.11	4.57 ± 0.02	0.261626	0.00175029	0.382048	0.743025	0.00697964	1.20916	0.0547472	0.0970136	0.0124808	0.178253	0.220519	0.135986	0.233	0.123505
TC1000000598.mm.1	chr10	Herc4	hect domain and RLD 4	19	8.62 ± 0.09	9.08 ± 0.03	8.53 ± 0.26	9.01 ± 0.04	0.396076	0.000146585	0.867565	0.812733	0.00146774	1.09136	0.0812807	0.0970624	0.065499	-0.468892	-0.453111	-0.484674	-0.387612	-0.550173
TC0600003503.mm.1	chr6	Herc6	hect domain and RLD 6	19	9.04 ± 0.08	9.65 ± 0.07	8.89 ± 0.3	9.37 ± 0.03	0.0566108	0.000126402	0.53229	0.522238	0.00145061	1.17135	0.220391	0.152178	0.288604	-0.545985	-0.614198	-0.477772	-0.325594	-0.766376
TC1300001641.mm.1	chr13	Hfe	hemochromatosis	19	9.4 ± 0.07	10.54 ± 0.19	9.45 ± 0.41	10 ± 0.17	0.199424	0.000324103	0.132691	0.703198	0.0024384	1.25285	0.24547	-0.0452667	0.536207	-0.847434	-1.13817	-0.556698	-0.601964	-1.0929
TC0300000948.mm.1	chr3	Hfe2	hemochromatosis type 2 (juvenile) (human homolog)	19	11.54 ± 0.17	10.27 ± 0.36	11.66 ± 0.14	11.01 ± 0.27	0.123491	0.00235577	0.260009	0.630124	0.00835902	1.23796	-0.42725	-0.120784	-0.733716	0.956314	1.26278	0.649848	0.529064	1.38356
TC0500000389.mm.1	chr5	Hgfac	hepatocyte growth factor activator	19	11.69 ± 0.09	12.11 ± 0.14	11.63 ± 0.15	12.33 ± 0.17	0.563201	0.00085412	0.32278	0.890259	0.00466556	1.23333	-0.0793792	0.0579055	-0.216664	-0.557305	-0.42002	-0.694589	-0.636684	-0.477925
TC0800001925.mm.1	chr8	Hgsnat	heparan-alpha-glucosaminide N-acetyltransferase	19	10.44 ± 0.07	11.06 ± 0.21	10.34 ± 0.22	11 ± 0.09	0.589971	0.000460175	0.878925	0.898888	0.00334163	1.09091	0.0789943	0.101223	0.056766	-0.63953	-0.617302	-0.661759	-0.560536	-0.718525
TC0500003395.mm.1	chr5	Hip1	huntingtin interacting protein 1	19	6.99 ± 0.08	7.77 ± 0.14	7.02 ± 0.14	7.2 ± 0.16	0.0471936	0.00175114	0.0315902	0.517476	0.00698092	1.47352	0.272017	-0.0262452	0.57028	-0.47784	-0.776103	-0.179578	-0.205823	-0.749858
TC1300001646.mm.1	chr13	Hist1h3a	histone cluster 1, H3a	19	4.81 ± 0.07	5.2 ± 0.1	4.84 ± 0.07	5.07 ± 0.03	0.484008	0.000546051	0.279563	0.855822	0.00373441	1.23692	0.0503621	-0.0283668	0.129091	-0.30686	-0.385589	-0.228131	-0.256498	-0.357222
TC1000000100.mm.1	chr10	Hivep2	human immunodeficiency virus type I enhancer binding protein 2	19	7.36 ± 0.07	7.73 ± 0.05	7.34 ± 0.13	7.58 ± 0.02	0.144932	0.000111793	0.276782	0.640056	0.00142602	1.23713	0.0898469	0.0239043	0.15579	-0.302698	-0.368641	-0.236755	-0.212851	-0.392545
TC1000002256.mm.1	chr10	Hk1	hexokinase 1	19	5.12 ± 0.04	5.79 ± 0.06	5.11 ± 0.06	5.4 ± 0.12	0.0185215	1.25813e-05	0.0217441	0.499092	0.000854783	1.66913	0.197335	0.006021	0.388649	-0.475984	-0.667298	-0.28467	-0.278649	-0.673319
TC1000000836.mm.1	chr10	Hmha1	histocompatibility (minor) HA-1	19	5.78 ± 0.04	6.3 ± 0.05	5.74 ± 0.05	5.96 ± 0.09	0.00634054	2.12063e-05	0.0242784	0.430414	0.000975283	1.64485	0.191194	0.040129	0.34226	-0.36647	-0.517536	-0.215405	-0.175276	-0.557665
TC1500001127.mm.1	chr15	Hnrnpa1	heterogeneous nuclear ribonucleoprotein A1	19	10.28 ± 0.03	10.61 ± 0.08	10.19 ± 0.15	10.48 ± 0.1	0.203214	0.00181393	0.854637	0.706523	0.00715586	1.09422	0.10962	0.094264	0.124976	-0.31147	-0.326826	-0.296114	-0.20185	-0.42109
TC0600002265.mm.1	chr6	Hnrnpa2b1	heterogeneous nuclear ribonucleoprotein A2/B1	19	12.54 ± 0.11	12.93 ± 0.04	12.48 ± 0.25	12.81 ± 0.06	0.383902	0.00246234	0.780664	0.803722	0.0085161	1.1074	0.0900605	0.061595	0.118526	-0.364601	-0.393066	-0.336135	-0.27454	-0.454661
TC0500002827.mm.1	chr5	Hnrnpd	heterogeneous nuclear ribonucleoprotein D	19	9.11 ± 0.11	9.55 ± 0.09	8.94 ± 0.23	9.39 ± 0.06	0.143073	0.000875873	0.96488	0.639641	0.00475601	1.07945	0.165617	0.170414	0.160819	-0.443463	-0.438665	-0.448261	-0.277846	-0.609079
TC0500002828.mm.1	chr5	Hnrnpdl	heterogeneous nuclear ribonucleoprotein D-like	19	9.55 ± 0.09	10 ± 0.07	9.48 ± 0.16	9.68 ± 0.06	0.0357305	0.00171371	0.178106	0.513772	0.00693472	1.2463	0.195517	0.0757816	0.315252	-0.322742	-0.442477	-0.203007	-0.127225	-0.518259
TC0600001322.mm.1	chr6	Hnrnpf	heterogeneous nuclear ribonucleoprotein F	19	11.24 ± 0.03	11.51 ± 0.05	11.31 ± 0.05	11.5 ± 0.07	0.521204	0.000302924	0.419664	0.871459	0.00235241	1.19172	-0.0324055	-0.073341	0.00853	-0.23031	-0.271246	-0.189375	-0.262716	-0.197905
TC1300002099.mm.1	chr13	Hnrnpk	heterogeneous nuclear ribonucleoprotein K	19	11.35 ± 0.06	11.64 ± 0.06	11.38 ± 0.09	11.58 ± 0.05	0.761722	0.000815936	0.459823	0.936887	0.00457922	1.18641	0.0179315	-0.026121	0.061984	-0.24233	-0.286382	-0.198277	-0.224398	-0.260261
TC1700002808.mm.1	chr17	Hnrnpm	heterogeneous nuclear ribonucleoprotein M	19	10.93 ± 0.01	11.2 ± 0.08	10.88 ± 0.16	11.12 ± 0.06	0.382787	0.00218338	0.838084	0.802502	0.00786311	1.09715	0.0629248	0.0483735	0.077476	-0.258239	-0.27279	-0.243688	-0.195314	-0.321164
TC0700002643.mm.1	chr7	Hnrnpul1	heterogeneous nuclear ribonucleoprotein U-like 1	19	11.01 ± 0.07	11.33 ± 0.02	10.89 ± 0.22	11.28 ± 0.08	0.364225	0.000875464	0.704396	0.791057	0.00475542	1.13338	0.079979	0.113032	0.046926	-0.353709	-0.320656	-0.386762	-0.27373	-0.433688
TC0600002275.mm.1	chr6	Hoxa1	homeobox A1	4	4 ± 0.04	4.24 ± 0.05	4.01 ± 0.04	4.12 ± 0.05	0.224143	0.00124709	0.194007	0.717018	0.00556324	1.24393	0.0569673	-0.004123	0.118058	-0.178103	-0.239193	-0.117013	-0.121136	-0.23507
TC0600002404.mm.1	chr6	Hpgds	hematopoietic prostaglandin D synthase	19	7.12 ± 0.2	8.98 ± 0.18	7.27 ± 0.44	7.98 ± 0.35	0.131881	0.000237771	0.049138	0.63523	0.00189274	1.3077	0.426926	-0.146562	1.00041	-1.28369	-1.85718	-0.710203	-0.856765	-1.71062
TC0300001701.mm.1	chr3	Hps3	Hermansky-Pudlak syndrome 3 homolog (human)	19	7.54 ± 0.06	8.4 ± 0.1	7.51 ± 0.22	8.02 ± 0.13	0.0853106	2.50026e-05	0.151145	0.573177	0.00100218	1.24983	0.209236	0.0374226	0.38105	-0.679776	-0.851589	-0.507962	-0.470539	-0.889012
TC0100003836.mm.1	chr1	Hsd11b1	hydroxysteroid 11-beta dehydrogenase 1	19	9.48 ± 0.1	9.85 ± 0.12	9.42 ± 0.11	9.89 ± 0.14	0.972987	0.00226285	0.660863	0.963666	0.00788056	1.14267	0.00394787	0.0552656	-0.0473698	-0.421093	-0.369776	-0.472411	-0.417145	-0.425041
TC0300000307.mm.1	chr3	Hspa4l	heat shock protein 4 like	19	8.24 ± 0.07	7.82 ± 0.08	8.27 ± 0.11	8.06 ± 0.06	0.0849201	0.00068067	0.167762	0.572301	0.00420313	1.2481	-0.13604	-0.0291386	-0.242942	0.314383	0.421285	0.207481	0.178342	0.450423
TC0500001590.mm.1	chr5	Hspb1	heat shock protein 1	19	6.01 ± 0.09	5.57 ± 0.06	5.94 ± 0.09	5.6 ± 0.1	0.807883	0.000303249	0.553284	0.945616	0.002353	1.16995	0.020716	0.0714782	-0.0300462	0.390735	0.441497	0.339973	0.411451	0.370019
TC0700001913.mm.1	chr7	Htra1	HtrA serine peptidase 1	19	5.25 ± 0.09	4.7 ± 0.07	5.04 ± 0.13	4.72 ± 0.08	0.257336	7.02141e-05	0.169904	0.740929	0.0012735	1.24772	0.0955584	0.212566	-0.0214496	0.440301	0.557309	0.323293	0.53586	0.344743
TC0500002252.mm.1	chr5	Htra3	HtrA serine peptidase 3	19	4.72 ± 0.04	4.5 ± 0.06	4.63 ± 0.06	4.4 ± 0.04	0.0827749	0.000404231	0.909588	0.567114	0.00294167	1.08664	0.0914363	0.0857554	0.0971172	0.222488	0.216807	0.228169	0.313924	0.131051
TC0800001902.mm.1	chr8	Htra4	HtrA serine peptidase 4	19	4.77 ± 0.05	6.98 ± 0.42	4.72 ± 0.11	5.42 ± 0.3	0.0114046	0.000110757	0.0170208	0.477451	0.0014242	1.70535	0.806116	0.0555775	1.55665	-1.45049	-2.20103	-0.69995	-0.644373	-2.2566
TC0600001449.mm.1	chr6	Iffo1	intermediate filament family orphan 1	19	5.32 ± 0.03	5.63 ± 0.06	5.22 ± 0.08	5.36 ± 0.09	0.00809761	0.0020935	0.172458	0.462535	0.00776345	1.2473	0.186914	0.0991244	0.274704	-0.227366	-0.315156	-0.139577	-0.0404522	-0.41428
TC0100003891.mm.1	chr1	Ifi203	interferon activated gene 203	19	9.58 ± 0.08	10.35 ± 0.09	9.27 ± 0.48	9.79 ± 0.15	0.023761	0.00191527	0.476572	0.509164	0.00723678	1.18308	0.434115	0.308122	0.560109	-0.647815	-0.773809	-0.521822	-0.2137	-1.08193
TC0100003888.mm.1	chr1	Ifi204	interferon activated gene 204	19	11.49 ± 0.11	13.09 ± 0.14	11.2 ± 0.48	12.09 ± 0.33	0.0181301	0.000128345	0.164396	0.498542	0.00145107	1.24852	0.644691	0.289262	1.00012	-1.24209	-1.59752	-0.88666	-0.597398	-1.88678
TC0300003133.mm.1	chr3	Ifi44	interferon-induced protein 44	19	8.06 ± 0.06	8.72 ± 0.24	7.67 ± 0.22	8.41 ± 0.11	0.0375416	0.000442106	0.805854	0.514284	0.00318565	1.10108	0.3567	0.395811	0.317588	-0.700142	-0.66103	-0.739254	-0.343442	-1.05684
TC0200003630.mm.1	chr2	Ifih1	interferon induced with helicase C domain 1	19	9.56 ± 0.08	10.25 ± 0.05	9.29 ± 0.28	9.91 ± 0.06	0.0086723	1.04714e-05	0.778526	0.469452	0.000836394	1.10824	0.306686	0.277575	0.335797	-0.658288	-0.687399	-0.629176	-0.351602	-0.964973
TC1900000504.mm.1	chr19	Ifit1	interferon-induced protein with tetratricopeptide repeats 1	19	6.88 ± 0.06	7.74 ± 0.17	6.65 ± 0.33	7.23 ± 0.13	0.0285238	0.00028853	0.369974	0.511435	0.00229161	1.2162	0.372485	0.230385	0.514585	-0.721551	-0.863651	-0.579452	-0.349066	-1.09404
TC1900000501.mm.1	chr19	Ifit3	interferon-induced protein with tetratricopeptide repeats 3	19	7.97 ± 0.1	8.86 ± 0.18	7.8 ± 0.13	8.27 ± 0.21	0.0325485	0.000735941	0.212047	0.513022	0.00436435	1.24193	0.379588	0.169496	0.589679	-0.680831	-0.890923	-0.47074	-0.301244	-1.06042
TC0700004515.mm.1	chr7	Ifitm3	interferon induced transmembrane protein 3	19	15.18 ± 0.07	15.4 ± 0.04	15.01 ± 0.2	15.42 ± 0.09	0.400474	0.00227739	0.27377	0.818771	0.00796824	1.23721	0.074427	0.172134	-0.02328	-0.315599	-0.217892	-0.413306	-0.241172	-0.390026
TC0700004516.mm.1	chr7	Ifitm6	interferon induced transmembrane protein 6	19	5.03 ± 0.17	6.2 ± 0.13	4.93 ± 0.48	6.02 ± 0.26	0.554155	0.000161391	0.855366	0.885963	0.0015498	1.09414	0.136936	0.0949703	0.178902	-1.1293	-1.17127	-1.08734	-0.992368	-1.26624
TC1000000142.mm.1	chr10	Ifngr1	interferon gamma receptor 1	19	10.12 ± 0.13	11.48 ± 0.18	9.96 ± 0.4	10.7 ± 0.28	0.0516782	0.000272619	0.193989	0.519403	0.00221512	1.24395	0.470421	0.167829	0.773014	-1.0508	-1.35339	-0.748206	-0.580377	-1.52122
TC0400001661.mm.1	chr4	Ifnlr1	interferon lambda receptor 1	6	3.88 ± 0.05	4.45 ± 0.09	3.81 ± 0.08	4.17 ± 0.12	0.0637721	6.53654e-05	0.236284	0.543588	0.00126888	1.23965	0.170694	0.0654751	0.275912	-0.465963	-0.571181	-0.360744	-0.295269	-0.636656
TC1700001451.mm.1	chr17	Igf2r	insulin-like growth factor 2 receptor	19	8.9 ± 0.1	8.43 ± 0.09	8.98 ± 0.2	8.66 ± 0.13	0.183065	0.00300979	0.471332	0.690015	0.00927549	1.18444	-0.15659	-0.0736937	-0.239487	0.396377	0.479274	0.313481	0.239787	0.552967
TC0100000610.mm.1	chr1	Igfbp2	insulin-like growth factor binding protein 2	19	10.63 ± 0.3	11.59 ± 0.33	9.74 ± 0.46	11.75 ± 0.3	0.265949	0.00028756	0.116425	0.74841	0.00228866	1.25623	0.365622	0.892809	-0.161564	-1.48554	-0.958354	-2.01273	-1.11992	-1.85116
TC1200002634.mm.1	chr12	Ighv8-8	immunoglobulin heavy variable 8-8	19	5 ± 0.15	6.19 ± 0.28	5.37 ± 0.12	6.13 ± 0.33	0.54162	0.00138576	0.398765	0.878725	0.00591713	1.20066	-0.154675	-0.369768	0.060418	-0.968862	-1.18395	-0.753769	-1.12354	-0.814187
TC1100000134.mm.1	chr11	Ikzf1	IKAROS family zinc finger 1	19	6.38 ± 0.06	7.6 ± 0.15	6.49 ± 0.12	6.91 ± 0.2	0.0592958	4.24238e-05	0.0140332	0.526011	0.00110069	1.72728	0.291543	-0.105535	0.688622	-0.813731	-1.21081	-0.416653	-0.522188	-1.10527
TC0100002534.mm.1	chr1	Ikzf2	IKAROS family zinc finger 2	19	4.94 ± 0.06	4.54 ± 0.06	4.82 ± 0.15	4.54 ± 0.04	0.397281	0.000107982	0.359665	0.814565	0.00142105	1.22096	0.0569324	0.118671	-0.0048062	0.339677	0.401415	0.277938	0.396609	0.282744
TC1100003680.mm.1	chr11	Ikzf3	IKAROS family zinc finger 3	19	4.92 ± 0.07	6.1 ± 0.12	4.88 ± 0.1	5.34 ± 0.19	0.00830554	1.46434e-05	0.0156755	0.465079	0.000880315	1.71811	0.397652	0.0410522	0.754253	-0.822561	-1.17916	-0.465961	-0.424909	-1.22021
TC0900002197.mm.1	chr9	Il10ra	interleukin 10 receptor, alpha	19	7.06 ± 0.08	9.03 ± 0.1	7.04 ± 0.26	7.8 ± 0.33	0.00790581	7.02102e-06	0.00947544	0.459851	0.000712788	1.89315	0.624614	0.0181318	1.2311	-1.36811	-1.97459	-0.761624	-0.743493	-1.99272
TC0X00000316.mm.1	chrX	Il13ra1	interleukin 13 receptor, alpha 1	19	11.72 ± 0.06	12.04 ± 0.12	11.75 ± 0.13	12.11 ± 0.09	0.578225	0.00233829	0.80745	0.89552	0.00808209	1.1005	-0.0531687	-0.0299615	-0.076376	-0.342083	-0.318876	-0.36529	-0.395252	-0.288914
TC0700003641.mm.1	chr7	Il16	interleukin 16	19	4.56 ± 0.03	4.8 ± 0.04	4.54 ± 0.04	4.62 ± 0.06	0.0210769	0.00117312	0.0723972	0.506201	0.00532432	1.27039	0.104428	0.0260872	0.182768	-0.161912	-0.240253	-0.0835714	-0.0574842	-0.26634
TC0600001347.mm.1	chr6	Il17ra	interleukin 17 receptor A	19	6.79 ± 0.08	7.7 ± 0.13	6.67 ± 0.24	7.06 ± 0.18	0.0178042	0.000378565	0.0939388	0.497168	0.0026668	1.2625	0.382832	0.125529	0.640136	-0.655537	-0.912841	-0.398234	-0.272705	-1.03837
TC0200004602.mm.1	chr2	Il1b	interleukin 1 beta	19	6.31 ± 0.07	10.35 ± 0.52	6.32 ± 0.24	8.99 ± 1.21	0.353456	0.000247135	0.34507	0.788731	0.0019788	1.22343	0.672665	-0.012169	1.3575	-3.35211	-4.03695	-2.66728	-2.67945	-4.02478
TC0700001794.mm.1	chr7	Il21r	interleukin 21 receptor	19	4.55 ± 0.07	5.47 ± 0.19	4.53 ± 0.15	4.88 ± 0.21	0.0771985	0.00120012	0.0950902	0.557159	0.00538786	1.26228	0.30182	0.0184391	0.585202	-0.633586	-0.916967	-0.350204	-0.331765	-0.935406
TC0700004287.mm.1	chr7	Il27	interleukin 27	19	4.54 ± 0.04	5.06 ± 0.08	4.45 ± 0.09	4.71 ± 0.11	0.0123668	0.000188547	0.121499	0.480306	0.00171144	1.25492	0.225214	0.095134	0.355293	-0.389121	-0.5192	-0.259041	-0.163907	-0.614334
TC0X00003437.mm.1	chrX	Il2rg	interleukin 2 receptor, gamma chain	19	7.81 ± 0.14	9.12 ± 0.22	7.68 ± 0.35	8.4 ± 0.4	0.137424	0.00208544	0.298953	0.638395	0.00776124	1.23585	0.428392	0.134681	0.722102	-1.01341	-1.30712	-0.719697	-0.585016	-1.4418
TC0300002357.mm.1	chr3	Il6ra	interleukin 6 receptor, alpha	19	7.56 ± 0.05	8.53 ± 0.12	7.52 ± 0.45	8.18 ± 0.11	0.239274	0.000116818	0.33563	0.727155	0.00144451	1.23016	0.194593	0.0366412	0.352546	-0.818983	-0.976936	-0.661031	-0.62439	-1.01358
TC1000003114.mm.1	chr10	Inhbe	inhibin beta E	19	13.61 ± 0.21	12.49 ± 0.38	13.19 ± 0.55	11.75 ± 0.33	0.099678	0.00149122	0.638947	0.601539	0.00611303	1.14647	0.579798	0.421588	0.738008	1.28075	1.12254	1.43896	1.86054	0.700948
TC0100000822.mm.1	chr1	Inpp5d	inositol polyphosphate-5-phosphatase D	19	6.59 ± 0.04	7.9 ± 0.14	6.61 ± 0.21	7.14 ± 0.22	0.0299684	2.58225e-05	0.0223831	0.512321	0.00100223	1.65998	0.370274	-0.0228978	0.763445	-0.921537	-1.31471	-0.528365	-0.551263	-1.29181
TC1100001076.mm.1	chr11	Inpp5k	inositol polyphosphate 5-phosphatase K	19	7.36 ± 0.09	7.8 ± 0.05	7.3 ± 0.18	7.47 ± 0.02	0.0265487	0.00130425	0.102435	0.510498	0.00574211	1.26035	0.193947	0.0567751	0.331118	-0.31088	-0.448051	-0.173708	-0.116933	-0.504826
TC0500003514.mm.1	chr5	Iqce	IQ motif containing E	19	5.13 ± 0.02	5.04 ± 0.01	5.08 ± 0.01	5 ± 0.02	0.0168141	0.000493391	0.992648	0.49474	0.00350399	1.07756	0.0490102	0.0488394	0.049181	0.0806088	0.080438	0.0807797	0.129619	0.0315986
TC0700003597.mm.1	chr7	Iqgap1	IQ motif containing GTPase activating protein 1	19	10.11 ± 0.14	11.95 ± 0.26	10.11 ± 0.33	10.65 ± 0.36	0.0288085	0.000466931	0.0285534	0.511579	0.00338825	1.5397	0.646652	-0.0012149	1.29452	-1.19043	-1.8383	-0.542567	-0.543782	-1.83709
TC0600002718.mm.1	chr6	Iqsec1	IQ motif and Sec7 domain 1	19	7.31 ± 0.03	6.93 ± 0.07	7.19 ± 0.04	6.99 ± 0.11	0.632901	0.00142831	0.256482	0.907139	0.00600568	1.23821	0.0358935	0.122741	-0.050954	0.286925	0.373773	0.200078	0.322819	0.251032
TC1000003019.mm.1	chr10	Irak3	interleukin-1 receptor-associated kinase 3	19	6.6 ± 0.06	8.35 ± 0.19	6.48 ± 0.23	7.57 ± 0.51	0.149657	0.000258322	0.284967	0.642825	0.00211577	1.2367	0.45477	0.122713	0.786827	-1.42229	-1.75435	-1.09023	-0.96752	-1.87706
TC1500000932.mm.1	chr15	Irak4	interleukin-1 receptor-associated kinase 4	19	8.13 ± 0.06	8.92 ± 0.11	7.97 ± 0.36	8.43 ± 0.15	0.0440332	0.00071753	0.27868	0.516217	0.00428063	1.23699	0.324843	0.158754	0.490933	-0.626061	-0.79215	-0.459972	-0.301218	-0.950904
TC0800000542.mm.1	chr8	Irf2	interferon regulatory factor 2	19	8.74 ± 0.07	9.1 ± 0.06	8.8 ± 0.22	9.15 ± 0.07	0.519446	0.000963058	0.941318	0.870723	0.00494923	1.08362	-0.0575138	-0.0640397	-0.0509878	-0.356687	-0.363213	-0.350161	-0.4142	-0.299173
TC0600000236.mm.1	chr6	Irf5	interferon regulatory factor 5	19	5.69 ± 0.05	6.31 ± 0.12	5.68 ± 0.09	5.91 ± 0.1	0.0403273	0.00033831	0.0535815	0.515097	0.00244633	1.29392	0.207768	0.0138442	0.401691	-0.427031	-0.620955	-0.233108	-0.219263	-0.634799
TC0700004530.mm.1	chr7	Irf7	interferon regulatory factor 7	19	8.22 ± 0.09	9.62 ± 0.12	8.09 ± 0.37	9.16 ± 0.21	0.122098	4.37843e-06	0.366479	0.629508	0.000490557	1.21777	0.289304	0.124889	0.45372	-1.23349	-1.39791	-1.06908	-0.944189	-1.5228
TC1100003584.mm.1	chr11	Itga3	integrin alpha 3	19	5.55 ± 0.05	5.22 ± 0.07	5.55 ± 0.11	5.33 ± 0.03	0.369765	0.000315688	0.376536	0.793618	0.0024342	1.21241	-0.0552167	-0.00079785	-0.109636	0.277534	0.331953	0.223115	0.222317	0.332751
TC0200001158.mm.1	chr2	Itga4	integrin alpha 4	19	6.58 ± 0.08	7.84 ± 0.1	6.39 ± 0.2	7.08 ± 0.3	0.0222497	8.84044e-05	0.147053	0.507395	0.00136434	1.25037	0.469991	0.188034	0.751949	-0.978	-1.25996	-0.696042	-0.508008	-1.44799
TC0900001563.mm.1	chr9	Itga9	integrin alpha 9	19	8.72 ± 0.07	10.41 ± 0.17	8.72 ± 0.26	9.49 ± 0.3	0.0366504	1.99777e-05	0.0399136	0.51411	0.000959609	1.38507	0.46262	0.00893035	0.91631	-1.2321	-1.68579	-0.77841	-0.76948	-1.69472
TC0700001877.mm.1	chr7	Itgad	integrin, alpha D	19	4.62 ± 0.03	6.66 ± 0.36	4.67 ± 0.07	5.38 ± 0.24	0.0182801	2.70475e-05	0.011699	0.498738	0.00103581	1.75409	0.610836	-0.051172	1.27284	-1.37078	-2.03279	-0.708776	-0.759948	-1.98162
TC0700001841.mm.1	chr7	Itgal	integrin alpha L	19	7.34 ± 0.04	9.18 ± 0.27	7.34 ± 0.36	8.35 ± 0.43	0.174508	0.000183722	0.175369	0.669962	0.00170729	1.24684	0.41262	0.0008757	0.824364	-1.42521	-1.83696	-1.01347	-1.01259	-1.83783
TC0700001875.mm.1	chr7	Itgam	integrin alpha M	19	5.83 ± 0.09	8.49 ± 0.51	5.82 ± 0.11	6.98 ± 0.64	0.10527	0.000572532	0.110376	0.613489	0.00384717	1.25832	0.757748	0.0118944	1.5036	-1.91165	-2.6575	-1.16579	-1.1539	-2.66939
TC0200001203.mm.1	chr2	Itgav	integrin alpha V	19	8.94 ± 0.08	9.97 ± 0.12	8.73 ± 0.35	9.23 ± 0.22	0.0146551	0.00048718	0.156882	0.486314	0.0034859	1.2494	0.476951	0.219214	0.734689	-0.766089	-1.02383	-0.508352	-0.289138	-1.24304
TC0700001876.mm.1	chr7	Itgax	integrin alpha X	19	6.86 ± 0.16	10.42 ± 0.43	6.91 ± 0.42	8.21 ± 0.62	0.0237502	4.5072e-05	0.0187227	0.509157	0.00117297	1.69234	1.07775	-0.0512902	2.20679	-2.42589	-3.55493	-1.29685	-1.34814	-3.50364
TC0800001599.mm.1	chr8	Itgb1	integrin beta 1 (fibronectin receptor beta)	19	13.49 ± 0.07	14.12 ± 0.11	13.37 ± 0.22	13.8 ± 0.14	0.0898441	0.00058698	0.435186	0.583553	0.00389248	1.18976	0.220589	0.123048	0.31813	-0.527557	-0.625098	-0.430016	-0.306968	-0.748146
TC1000000759.mm.1	chr10	Itgb2	integrin beta 2	19	8.94 ± 0.13	12.03 ± 0.4	8.82 ± 0.33	10.26 ± 0.63	0.0378255	6.38135e-05	0.0649124	0.51441	0.00126734	1.27891	0.94414	0.118435	1.76985	-2.27017	-3.09588	-1.44446	-1.32603	-3.21431
TC0100001707.mm.1	chr1	Itpkb	inositol 1,4,5-trisphosphate 3-kinase B	19	6.93 ± 0.11	7.78 ± 0.07	6.98 ± 0.2	7.4 ± 0.08	0.114063	1.32532e-05	0.0463827	0.623958	0.00086306	1.33782	0.168734	-0.0495867	0.387056	-0.637612	-0.855933	-0.419291	-0.468877	-0.806346
TC0600003433.mm.1	chr6	Itpr2	inositol 1,4,5-triphosphate receptor 2	19	8.22 ± 0.06	8.49 ± 0.1	8.11 ± 0.19	8.45 ± 0.03	0.404088	0.0028401	0.728063	0.819468	0.0091673	1.12043	0.0727335	0.102746	0.0427214	-0.301729	-0.271717	-0.331741	-0.228995	-0.374462
TC1100002702.mm.1	chr11	Jade2	jade family PHD finger 2	19	6.32 ± 0.07	6.76 ± 0.06	6.4 ± 0.09	6.52 ± 0.03	0.17203	0.000200996	0.0136523	0.665045	0.00175229	1.73087	0.0824579	-0.0781191	0.243035	-0.280422	-0.440999	-0.119845	-0.197964	-0.36288
TC0400003152.mm.1	chr4	Jak1	Janus kinase 1	19	11.65 ± 0.05	12.11 ± 0.09	11.61 ± 0.22	11.92 ± 0.05	0.202077	0.00063843	0.399838	0.706153	0.00402692	1.20039	0.119855	0.042004	0.197706	-0.385847	-0.463698	-0.307996	-0.265992	-0.505702
TC1300000514.mm.1	chr13	Jarid2	jumonji, AT rich interactive domain 2	19	6.66 ± 0.04	7.08 ± 0.05	6.54 ± 0.07	6.73 ± 0.04	9.92731e-05	6.71044e-06	0.0164615	0.109284	0.00070344	1.71172	0.236298	0.114613	0.357983	-0.303478	-0.425164	-0.181793	-0.0671806	-0.539776
TC0X00003189.mm.1	chrX	Kantr	Kdm5c adjacent non-coding transcript	19	5.62 ± 0.04	5.89 ± 0.05	5.61 ± 0.06	5.76 ± 0.05	0.183421	0.000577972	0.236984	0.692828	0.00385473	1.23965	0.0664597	0.00776185	0.125158	-0.207015	-0.265713	-0.148317	-0.140555	-0.273474
TC0800000288.mm.1	chr8	Kat6a	K(lysine) acetyltransferase 6A	19	8.3 ± 0.07	8.9 ± 0.07	8.26 ± 0.23	8.63 ± 0.02	0.100565	5.4705e-05	0.212526	0.60297	0.00120501	1.2419	0.153123	0.0391825	0.267063	-0.486418	-0.600358	-0.372478	-0.333295	-0.63954
TC0200001664.mm.1	chr2	Katnbl1	katanin p80 subunit B like 1	19	7.04 ± 0.07	7.68 ± 0.06	7.02 ± 0.24	7.39 ± 0.07	0.119529	9.60284e-05	0.177925	0.627497	0.00137052	1.24646	0.156696	0.0225352	0.290856	-0.499278	-0.633439	-0.365117	-0.342582	-0.655974
TC0600002340.mm.1	chr6	Kbtbd2	kelch repeat and BTB (POZ) domain containing 2	19	8.3 ± 0.04	8.47 ± 0.05	8.36 ± 0.05	8.47 ± 0.03	0.428681	0.00333612	0.461933	0.82869	0.00997146	1.18581	-0.0328949	-0.0634266	-0.0023632	-0.140858	-0.17139	-0.110326	-0.173753	-0.107963
TC0300001109.mm.1	chr3	Kcna3	potassium voltage-gated channel, shaker-related subfamily, member 3	19	5.75 ± 0.09	6.72 ± 0.06	5.83 ± 0.18	6.04 ± 0.18	0.0336155	0.000272001	0.00841455	0.51336	0.0022094	1.97076	0.292616	-0.086705	0.671938	-0.590991	-0.970313	-0.21167	-0.298375	-0.883608
TC1100001849.mm.1	chr11	Kcnj2	potassium inwardly-rectifying channel, subfamily J, member 2	17	4.53 ± 0.14	5.56 ± 0.15	4.62 ± 0.35	4.77 ± 0.15	0.0571698	0.00323265	0.020166	0.522913	0.00948207	1.68459	0.350545	-0.0915668	0.792656	-0.595298	-1.03741	-0.153187	-0.244754	-0.945843
TC0700000381.mm.1	chr7	Kcnn4	potassium intermediate/small conductance calcium-activated channel, subfamily N, member 4	19	4.77 ± 0.04	5.43 ± 0.1	4.8 ± 0.08	4.89 ± 0.12	0.011486	0.000824809	0.00594739	0.477942	0.00458677	2.1133	0.254564	-0.0285582	0.537685	-0.368596	-0.651718	-0.0854746	-0.114033	-0.62316
TC1400002632.mm.1	chr14	Kctd12	potassium channel tetramerisation domain containing 12	19	8.2 ± 0.09	8.98 ± 0.18	8.09 ± 0.29	8.51 ± 0.14	0.085541	0.00171108	0.255351	0.573731	0.00691539	1.23827	0.289424	0.103462	0.475387	-0.598947	-0.78491	-0.412984	-0.309523	-0.888371
TC1500000647.mm.1	chr15	Kctd17	potassium channel tetramerisation domain containing 17	19	4.96 ± 0.03	4.82 ± 0.02	4.86 ± 0.01	4.79 ± 0.03	0.0211131	0.000640381	0.20865	0.50626	0.00402732	1.2422	0.0641007	0.096803	0.0313984	0.106865	0.139567	0.0741626	0.170966	0.0427642
TC1400000962.mm.1	chr14	Kctd9	potassium channel tetramerisation domain containing 9	19	7.69 ± 0.04	7.43 ± 0.05	7.85 ± 0.13	7.63 ± 0.06	0.00720319	0.000832484	0.746248	0.440977	0.00462572	1.11496	-0.180674	-0.161511	-0.199837	0.242042	0.261205	0.222879	0.0613684	0.422715
TC1800000297.mm.1	chr18	Kdm3b	KDM3B lysine (K)-specific demethylase 3B	19	8.13 ± 0.08	8.59 ± 0.05	8.09 ± 0.19	8.45 ± 0.06	0.29984	0.000195494	0.543907	0.766778	0.00174643	1.17068	0.0887942	0.0374458	0.140143	-0.404462	-0.455811	-0.353114	-0.315668	-0.493257
TC0X00001541.mm.1	chrX	Kdm5c	lysine (K)-specific demethylase 5C	19	8.65 ± 0.06	8.06 ± 0.08	8.66 ± 0.2	8.13 ± 0.07	0.640669	9.64261e-06	0.713457	0.90792	0.000808335	1.12982	-0.0409786	-0.00878525	-0.073172	0.561091	0.593285	0.528898	0.520113	0.60207
TC0Y00000005.mm.1	chrY	Kdm5d	lysine (K)-specific demethylase 5D	19	4.66 ± 0.09	7.46 ± 0.08	4.61 ± 0.19	7.45 ± 0.12	0.796646	5.22915e-14	0.822322	0.944881	1.5743e-12	1.09778	0.0279369	0.0522754	0.0035984	-2.82018	-2.79584	-2.84452	-2.79225	-2.84812
TC0X00000190.mm.1	chrX	Kdm6a	lysine (K)-specific demethylase 6A	19	9.05 ± 0.09	8.58 ± 0.04	9.06 ± 0.3	8.62 ± 0.05	0.824284	0.000609777	0.849214	0.947899	0.003913	1.09579	-0.0237518	-0.00341895	-0.0440846	0.453853	0.474185	0.43352	0.430101	0.477604
TC0500002623.mm.1	chr5	Kdr	kinase insert domain protein receptor	19	10.27 ± 0.14	10.94 ± 0.1	10.2 ± 0.12	10.8 ± 0.06	0.320859	1.74769e-05	0.770158	0.782325	0.000915268	1.11053	0.106191	0.0754182	0.136964	-0.63968	-0.670453	-0.608907	-0.533489	-0.745871
TC0400003613.mm.1	chr4	Khdrbs1	KH domain containing, RNA binding, signal transduction associated 1	19	7.39 ± 0.09	7.94 ± 0.1	7.25 ± 0.3	7.6 ± 0.05	0.0565434	0.00172723	0.416418	0.522226	0.0069378	1.19224	0.243601	0.145063	0.342138	-0.448572	-0.547109	-0.350034	-0.204971	-0.692172
TC1700002344.mm.1	chr17	Khsrp	KH-type splicing regulatory protein	19	8.21 ± 0.05	8.33 ± 0.02	8.14 ± 0.1	8.39 ± 0.05	0.983457	0.00161745	0.185587	0.96583	0.00655974	1.24478	0.00103217	0.0689588	-0.0668944	-0.18784	-0.119913	-0.255767	-0.186808	-0.188872
TC0100002827.mm.1	chr1	Kif1a	kinesin family member 1A	2	4.14 ± 0.04	4.02 ± 0.02	4.18 ± 0.08	4.03 ± 0.02	0.558107	0.00244957	0.729763	0.888277	0.00847781	1.11966	-0.021792	-0.0345965	-0.0089876	0.132201	0.119396	0.145005	0.110409	0.153993
TC0900002451.mm.1	chr9	Kif23	kinesin family member 23	19	5.41 ± 0.05	6.2 ± 0.16	5.54 ± 0.11	5.79 ± 0.21	0.350102	0.00288816	0.0858099	0.788484	0.00921038	1.26436	0.141043	-0.127874	0.40996	-0.519664	-0.788581	-0.250747	-0.378621	-0.660707
TC1200000007.mm.1	chr12	Kif3c	kinesin family member 3C	19	4.94 ± 0.04	5.31 ± 0.05	4.98 ± 0.07	5.14 ± 0.11	0.400495	0.00225064	0.188792	0.818789	0.00787824	1.24439	0.0620992	-0.0367031	0.160902	-0.263749	-0.362552	-0.164947	-0.20165	-0.325849
TC0300002279.mm.1	chr3	Kirrel	kin of IRRE like (Drosophila)	19	5.03 ± 0.07	4.79 ± 0.04	4.91 ± 0.06	4.8 ± 0.03	0.26189	0.0026902	0.197862	0.743845	0.00897803	1.2433	0.0552697	0.119146	-0.008607	0.170109	0.233985	0.106232	0.225378	0.114839
TC0800000823.mm.1	chr8	Klf2	Kruppel-like factor 2 (lung)	19	5.81 ± 0.13	7.15 ± 0.24	5.82 ± 0.16	6.56 ± 0.18	0.126428	3.26934e-05	0.112734	0.632605	0.00107701	1.25753	0.289779	-0.011889	0.591447	-1.04526	-1.34693	-0.743591	-0.75548	-1.33504
TC0100002461.mm.1	chr1	Klf7	Kruppel-like factor 7 (ubiquitous)	19	6.77 ± 0.11	7.48 ± 0.1	6.84 ± 0.15	7.24 ± 0.11	0.474322	0.000135482	0.169764	0.85256	0.0014541	1.24776	0.0806772	-0.0778758	0.23923	-0.55852	-0.717073	-0.399967	-0.477842	-0.639197
TC0500000605.mm.1	chr5	Klhl5	kelch-like 5	19	7.28 ± 0.08	7.62 ± 0.07	7.33 ± 0.12	7.56 ± 0.03	0.932644	0.000992582	0.420661	0.962089	0.00501987	1.19153	0.0058819	-0.0507802	0.062544	-0.278968	-0.33563	-0.222306	-0.273086	-0.28485
TC0600003250.mm.1	chr6	Klra17	killer cell lectin-like receptor, subfamily A, member 17	16	4.32 ± 0.11	9.33 ± 0.21	4.48 ± 0.21	6.96 ± 0.6	0.00645958	2.07265e-08	0.00263149	0.431328	2.553e-06	2.79272	1.10758	-0.153448	2.3686	-3.74432	-5.00535	-2.4833	-2.63675	-4.8519
TC0600003264.mm.1	chr6	Klra2	killer cell lectin-like receptor, subfamily A, member 2	19	5.84 ± 0.13	11.24 ± 0.21	5.85 ± 0.52	8.7 ± 0.88	0.0249171	7.20685e-07	0.0240847	0.509913	8.65387e-05	1.6483	1.26582	-0.00874485	2.54038	-4.12336	-5.39792	-2.84879	-2.85754	-5.38918
TC0600003606.mm.1	chr6	Klrb1b	killer cell lectin-like receptor subfamily B member 1B	19	5.9 ± 0.21	9.07 ± 0.4	6.06 ± 0.13	7.89 ± 0.76	0.302224	9.35619e-05	0.178101	0.76874	0.00136732	1.24635	0.505844	-0.163089	1.17478	-2.49698	-3.16591	-1.82804	-1.99113	-3.00282
TC0900002181.mm.1	chr9	Kmt2a	lysine (K)-specific methyltransferase 2A	19	7.62 ± 0.05	8.31 ± 0.13	7.63 ± 0.14	7.91 ± 0.06	0.0451595	7.72649e-05	0.0363709	0.516665	0.00130794	1.42563	0.195136	-0.0100733	0.400345	-0.479991	-0.6852	-0.274782	-0.284856	-0.675127
TC0500002102.mm.1	chr5	Kmt2c	lysine (K)-specific methyltransferase 2C	19	8.59 ± 0.09	8.94 ± 0.09	8.52 ± 0.2	8.85 ± 0.03	0.40601	0.00185165	0.940048	0.820377	0.00719788	1.08366	0.0774709	0.0705411	0.0844008	-0.341648	-0.348578	-0.334718	-0.264177	-0.419119
TC1500002279.mm.1	chr15	Krt79	keratin 79	18	4.68 ± 0.06	4.41 ± 0.04	4.61 ± 0.14	4.41 ± 0.07	0.629956	0.00326743	0.63561	0.906732	0.00956372	1.14687	0.0339737	0.0673828	0.0005646	0.241308	0.274717	0.207899	0.275282	0.207335
TC1500002282.mm.1	chr15	Krt8	keratin 8	19	12.58 ± 0.18	11.43 ± 0.29	12.75 ± 0.3	11.81 ± 0.22	0.260643	0.000456244	0.651461	0.742661	0.00328943	1.14471	-0.273616	-0.165731	-0.3815	1.04447	1.15235	0.936584	0.770852	1.31808
TC1500002258.mm.1	chr15	Krt80	keratin 80	12	4.2 ± 0.06	5.12 ± 0.06	4.16 ± 0.03	4.7 ± 0.19	0.053806	6.13099e-06	0.105423	0.520494	0.000698247	1.25942	0.22697	0.0400748	0.413865	-0.736117	-0.923012	-0.549222	-0.509147	-0.963087
TC0100001256.mm.1	chr1	Lad1	ladinin	19	5.06 ± 0.03	4.83 ± 0.04	5.15 ± 0.11	4.87 ± 0.04	0.193685	7.98043e-05	0.608736	0.701507	0.00131902	1.15486	-0.0644916	-0.0892701	-0.0397132	0.253926	0.229148	0.278704	0.189434	0.318418
TC0700002143.mm.1	chr7	Lair1	leukocyte-associated Ig-like receptor 1	19	7.57 ± 0.05	9.27 ± 0.22	7.42 ± 0.26	8.22 ± 0.38	0.029135	0.000137408	0.0881543	0.511919	0.00145489	1.26396	0.595107	0.145098	1.04512	-1.25177	-1.70178	-0.801765	-0.656668	-1.84688
TC1000001919.mm.1	chr10	Lama2	laminin, alpha 2	19	5.64 ± 0.11	5.18 ± 0.13	5.47 ± 0.18	5 ± 0.07	0.148617	0.00109202	0.94704	0.642504	0.00522335	1.0825	0.173334	0.165645	0.181022	0.458658	0.45097	0.466347	0.631992	0.285325
TC0100001871.mm.1	chr1	Lamb3	laminin, beta 3	19	4.87 ± 0.08	4.62 ± 0.04	4.81 ± 0.07	4.63 ± 0.04	0.670232	0.00115534	0.493252	0.915162	0.00529281	1.18049	0.0236909	0.061998	-0.0146162	0.218276	0.256583	0.179969	0.241967	0.194585
TC0200000559.mm.1	chr2	Lamc3	laminin gamma 3	19	4.56 ± 0.02	4.49 ± 0.01	4.59 ± 0.08	4.43 ± 0.02	0.586788	0.00165291	0.169857	0.898687	0.00675922	1.24776	0.0163622	-0.026117	0.0588414	0.11271	0.0702304	0.155189	0.129072	0.0963474
TC0400001557.mm.1	chr4	Laptm5	lysosomal-associated protein transmembrane 5	19	7.85 ± 0.12	9.56 ± 0.11	7.9 ± 0.15	8.47 ± 0.38	0.0353227	0.000142734	0.0236875	0.513689	0.00146492	1.65163	0.522403	-0.0461106	1.09092	-1.1414	-1.70991	-0.572884	-0.618995	-1.6638
TC1700001147.mm.1	chr17	Lbh	limb-bud and heart	19	7.17 ± 0.07	7.98 ± 0.1	6.88 ± 0.25	7.37 ± 0.22	0.00981109	0.00072832	0.325133	0.475215	0.00435204	1.23282	0.453335	0.297324	0.609346	-0.648608	-0.804619	-0.492597	-0.195274	-1.10194
TC0100003697.mm.1	chr1	Lbr	lamin B receptor	19	7.52 ± 0.12	8.18 ± 0.05	7.5 ± 0.24	7.99 ± 0.18	0.456309	0.000870614	0.552048	0.845953	0.00468021	1.1701	0.104918	0.0214504	0.188385	-0.568161	-0.651629	-0.484694	-0.463244	-0.673079
TC1400001054.mm.1	chr14	Lcp1	lymphocyte cytosolic protein 1	19	11.24 ± 0.06	12.74 ± 0.16	11.1 ± 0.22	11.73 ± 0.24	0.00466463	1.65448e-05	0.0219889	0.414823	0.000899234	1.66265	0.569751	0.131309	1.00819	-1.06663	-1.50507	-0.628189	-0.49688	-1.63638
TC1100000362.mm.1	chr11	Lcp2	lymphocyte cytosolic protein 2	19	8.6 ± 0.08	11.92 ± 0.28	8.45 ± 0.33	10.19 ± 0.58	0.0188697	3.69498e-06	0.0417701	0.499844	0.000360192	1.36815	0.938134	0.144626	1.73164	-2.52686	-3.32037	-1.73335	-1.58872	-3.46499
TC1900001594.mm.1	chr19	Ldb1	LIM domain binding 1	19	7.87 ± 0.06	8.16 ± 0.04	7.74 ± 0.02	7.96 ± 0.11	0.0326068	0.0022393	0.586238	0.513039	0.00787398	1.16193	0.162802	0.124335	0.201268	-0.254317	-0.292783	-0.21585	-0.091515	-0.417118
TC0400001039.mm.1	chr4	Lepr	leptin receptor	19	8.2 ± 0.42	9.46 ± 0.36	7.45 ± 0.56	9.42 ± 0.45	0.360249	0.00136842	0.409558	0.789369	0.00586591	1.19707	0.389997	0.740584	0.0394104	-1.61931	-1.26872	-1.9699	-1.22931	-2.00931
TC0500001695.mm.1	chr5	Lfng	LFNG O-fucosylpeptide 3-beta-N-acetylglucosaminyltransferase	19	5.91 ± 0.06	7.46 ± 0.12	5.81 ± 0.11	6.5 ± 0.3	0.00873977	1.38059e-05	0.0298935	0.469727	0.00087157	1.52357	0.535705	0.109187	0.962222	-1.12326	-1.54978	-0.696741	-0.587554	-1.65896
TC1500000658.mm.1	chr15	Lgals1	lectin, galactose binding, soluble 1	19	10.01 ± 0.27	8.58 ± 0.33	10.09 ± 0.53	8.34 ± 0.42	0.829311	0.000436954	0.656904	0.948949	0.00318074	1.14377	0.0780348	-0.0831653	0.239235	1.59502	1.43382	1.75622	1.67305	1.51698
TC0300000387.mm.1	chr3	Lhfp	lipoma HMGIC fusion partner	19	6.73 ± 0.09	6.43 ± 0.09	6.7 ± 0.1	6.36 ± 0.11	0.597545	0.00326245	0.846882	0.899344	0.00949673	1.09657	0.04987	0.0317049	0.0680352	0.323066	0.304901	0.341231	0.372936	0.273196
TC0300003175.mm.1	chr3	Lhx8	LIM homeobox protein 8	19	4.56 ± 0.06	5.42 ± 0.12	4.55 ± 0.12	4.79 ± 0.15	0.0126444	0.000199178	0.0155508	0.480916	0.00175029	1.71872	0.31919	0.0115763	0.626803	-0.550459	-0.858072	-0.242845	-0.231269	-0.869649
TC0700000028.mm.1	chr7	Lilra5	leukocyte immunoglobulin-like receptor, subfamily A (with TM domain), member 5	19	5.69 ± 0.06	7.18 ± 0.11	5.77 ± 0.24	6.69 ± 0.32	0.320293	2.10975e-05	0.174367	0.781712	0.000973247	1.24694	0.203964	-0.0789839	0.486911	-1.20627	-1.48922	-0.923324	-1.00231	-1.41024
TC0700004635.mm.1	chr7	Lilra6	leukocyte immunoglobulin-like receptor, subfamily A (with TM domain), member 6	19	5.96 ± 0.05	7.4 ± 0.12	6.17 ± 0.15	6.54 ± 0.32	0.105137	0.000220958	0.0129387	0.613135	0.00185632	1.73574	0.323805	-0.205584	0.853194	-0.906679	-1.43607	-0.377289	-0.582873	-1.23048
TC1000003214.mm.1	chr10	Lilrb4	leukocyte immunoglobulin-like receptor, subfamily B, member 4	19	12.07 ± 0.17	14.6 ± 0.35	12.17 ± 0.24	13 ± 0.51	0.0490668	0.000227376	0.0272362	0.518233	0.00186449	1.56435	0.746787	-0.106342	1.59992	-1.67896	-2.53209	-0.825828	-0.93217	-2.42574
TC0500000642.mm.1	chr5	Limch1	LIM and calponin homology domains 1	17	4.34 ± 0.01	4.25 ± 0.03	4.45 ± 0.08	4.26 ± 0.03	0.0856082	0.000745351	0.129276	0.575455	0.00437489	1.25364	-0.0596656	-0.111714	-0.0076172	0.136761	0.0847124	0.188809	0.0770952	0.196426
TC1100003914.mm.1	chr11	Limd2	LIM domain containing 2	19	5.22 ± 0.05	5.96 ± 0.08	5.18 ± 0.08	5.58 ± 0.13	0.0342245	1.49546e-05	0.0733161	0.513489	0.000885103	1.2698	0.211468	0.0366457	0.386291	-0.56942	-0.744243	-0.394597	-0.357952	-0.780888
TC1800001595.mm.1	chr18	Lipg	lipase, endothelial	19	8.07 ± 0.17	10.41 ± 0.6	7.72 ± 0.27	8.38 ± 0.28	0.00560714	0.00104673	0.0388268	0.421651	0.00515291	1.39992	1.19469	0.357319	2.03207	-1.49804	-2.33541	-0.660661	-0.303342	-2.69273
TC0300002313.mm.1	chr3	Lmna	lamin A	19	5.75 ± 0.02	5.57 ± 0.03	5.78 ± 0.1	5.69 ± 0.04	0.0830869	0.00334454	0.31774	0.567578	0.00999774	1.23403	-0.072906	-0.0323258	-0.113486	0.13672	0.1773	0.0961398	0.063814	0.209626
TC0300003067.mm.1	chr3	Lmo4	LIM domain only 4	19	5.98 ± 0.02	6.31 ± 0.05	5.96 ± 0.06	6.25 ± 0.13	0.601133	0.00121955	0.821435	0.899652	0.00550002	1.09798	0.0415516	0.0236807	0.0594224	-0.309282	-0.327153	-0.291412	-0.267731	-0.350834
TC1700001516.mm.1	chr17	Lnpep	leucyl/cystinyl aminopeptidase	19	9.66 ± 0.11	11.46 ± 0.13	9.51 ± 0.3	10.47 ± 0.23	0.00530978	1.17608e-06	0.0316881	0.420435	0.000133562	1.47258	0.57545	0.156865	0.994034	-1.37808	-1.79667	-0.959497	-0.802632	-1.95353
TC1800001334.mm.1	chr18	Lox	lysyl oxidase	19	4.96 ± 0.05	5.62 ± 0.09	4.92 ± 0.11	5.3 ± 0.22	0.218485	0.00159909	0.321706	0.71276	0.00654084	1.23352	0.17449	0.0352689	0.313711	-0.521979	-0.6612	-0.382758	-0.347489	-0.696469
TC0900002391.mm.1	chr9	Loxl1	lysyl oxidase-like 1	19	5.37 ± 0.09	4.96 ± 0.09	5.18 ± 0.07	4.83 ± 0.08	0.0722671	0.000336401	0.716252	0.550322	0.0024441	1.12562	0.159568	0.190137	0.128999	0.380908	0.411477	0.350339	0.540476	0.22134
TC1400001032.mm.1	chr14	Lpar6	lysophosphatidic acid receptor 6	19	6.2 ± 0.15	6.93 ± 0.14	6.04 ± 0.25	6.41 ± 0.11	0.031417	0.00160051	0.216381	0.512817	0.00655263	1.24141	0.337661	0.154045	0.521277	-0.546579	-0.730195	-0.362963	-0.208918	-0.88424
TC1900000255.mm.1	chr19	Lpxn	leupaxin	19	6 ± 0.1	7.61 ± 0.16	5.78 ± 0.31	6.68 ± 0.3	0.0152096	2.62002e-05	0.115421	0.487961	0.00100329	1.25677	0.576567	0.224828	0.928305	-1.25424	-1.60598	-0.9025	-0.677672	-1.83081
TC1400002406.mm.1	chr14	Lrch1	leucine-rich repeats and calponin homology (CH) domain containing 1	19	6.56 ± 0.05	6.88 ± 0.08	6.46 ± 0.13	6.78 ± 0.05	0.168965	0.000215344	0.971261	0.664303	0.00184198	1.07857	0.095792	0.0933639	0.0982202	-0.32095	-0.323378	-0.318522	-0.225158	-0.416742
TC0600001709.mm.1	chr6	Lrmp	lymphoid-restricted membrane protein	19	5.78 ± 0.04	6.16 ± 0.08	5.86 ± 0.04	5.92 ± 0.05	0.172343	0.00135337	0.0155075	0.665206	0.00581008	1.71884	0.0814572	-0.0736964	0.236611	-0.223039	-0.378193	-0.0678856	-0.141582	-0.304496
TC1000003119.mm.1	chr10	Lrp1	low density lipoprotein receptor-related protein 1	19	13.95 ± 0.08	14.4 ± 0.12	13.94 ± 0.15	14.29 ± 0.09	0.584503	0.00134965	0.660213	0.898389	0.00580779	1.14281	0.057194	0.011296	0.103092	-0.40172	-0.447618	-0.355822	-0.344526	-0.458914
TC1300002319.mm.1	chr13	Lrrc14b	leucine rich repeat containing 14B	7	4.22 ± 0.11	3.91 ± 0.08	4.53 ± 0.26	3.96 ± 0.09	0.122231	0.00142603	0.277291	0.62952	0.00600398	1.23708	-0.185208	-0.312684	-0.057732	0.440795	0.313319	0.568271	0.255587	0.626003
TC0800000758.mm.1	chr8	Lrrc25	leucine rich repeat containing 25	19	4.83 ± 0.08	5.92 ± 0.15	4.9 ± 0.21	5.4 ± 0.21	0.164826	0.000135025	0.0775033	0.662502	0.00145333	1.26707	0.227239	-0.0676696	0.522148	-0.790877	-1.08579	-0.495968	-0.563638	-1.01812
TC0700001989.mm.1	chr7	Lrrc27	leucine rich repeat containing 27	19	4.64 ± 0.05	4.43 ± 0.04	4.63 ± 0.05	4.48 ± 0.02	0.629528	0.000446733	0.502406	0.906626	0.00319101	1.17805	-0.0204842	0.0081033	-0.0490718	0.18606	0.214647	0.157472	0.165575	0.206544
TC0300001193.mm.1	chr3	Lrrc39	leucine rich repeat containing 39	19	5.8 ± 0.3	4.79 ± 0.17	5.77 ± 0.39	4.94 ± 0.12	0.785664	0.000922131	0.717445	0.941199	0.0047979	1.12505	-0.0619674	0.0205731	-0.144508	0.920516	1.00306	0.837975	0.858548	0.982483
TC0500001043.mm.1	chr5	Lrrc8c	leucine rich repeat containing 8 family, member C	19	7.56 ± 0.07	8.41 ± 0.12	7.74 ± 0.11	8.05 ± 0.16	0.454537	0.000164463	0.0342373	0.845618	0.00161982	1.45029	0.0884567	-0.179887	0.3568	-0.573814	-0.842157	-0.305471	-0.485357	-0.662271
TC0500003710.mm.1	chr5	Lrrc8d	leucine rich repeat containing 8D	19	7.52 ± 0.04	7.61 ± 0.03	7.46 ± 0.03	7.6 ± 0.03	0.32309	0.00274135	0.484288	0.782898	0.00905595	1.18183	0.033016	0.0561898	0.0098422	-0.115646	-0.0924726	-0.13882	-0.0826304	-0.148662
TC0100000884.mm.1	chr1	Lrrfip1	leucine rich repeat (in FLII) interacting protein 1	19	6.52 ± 0.06	7.04 ± 0.07	6.58 ± 0.2	6.8 ± 0.08	0.335417	0.000774011	0.099524	0.787446	0.00452502	1.26118	0.0873017	-0.0667153	0.241319	-0.368368	-0.522385	-0.214351	-0.281066	-0.45567
TC0700003434.mm.1	chr7	Lrrk1	leucine-rich repeat kinase 1	19	6.38 ± 0.01	6.73 ± 0.05	6.37 ± 0.1	6.53 ± 0.05	0.0402409	4.55286e-05	0.0570657	0.51504	0.00117311	1.28996	0.102536	0.0084142	0.196658	-0.258345	-0.352467	-0.164223	-0.155809	-0.360881
TC0800002512.mm.1	chr8	Lsm6	LSM6 homolog, U6 small nuclear RNA associated (S. cerevisiae)	19	7.32 ± 0.06	7.66 ± 0.05	7.39 ± 0.03	7.53 ± 0.06	0.585338	0.000294721	0.0660375	0.898434	0.00230501	1.27768	0.0285841	-0.0730474	0.130216	-0.240035	-0.341666	-0.138403	-0.211451	-0.268619
TC1700001953.mm.1	chr17	Lst1	leukocyte specific transcript 1	19	4.83 ± 0.06	6.31 ± 0.2	4.8 ± 0.16	5.49 ± 0.29	0.0481219	5.53925e-05	0.0616687	0.517625	0.0012055	1.28224	0.421777	0.025901	0.817652	-1.08832	-1.4842	-0.692446	-0.666545	-1.5101
TC1900000082.mm.1	chr19	Ltbp3	latent transforming growth factor beta binding protein 3	19	4.8 ± 0.05	4.6 ± 0.05	4.78 ± 0.05	4.62 ± 0.03	0.995523	0.00118583	0.632816	0.966401	0.00533382	1.14847	-0.0002592	0.0218982	-0.0224166	0.181226	0.203383	0.159068	0.180966	0.181485
TC1000001190.mm.1	chr10	Lum	lumican	19	7.76 ± 0.21	6.3 ± 0.1	6.86 ± 0.39	5.99 ± 0.16	0.00569678	1.80968e-05	0.137211	0.423565	0.00092095	1.25199	0.608943	0.905677	0.31221	1.16499	1.46172	0.868253	1.77393	0.556044
TC1500001728.mm.1	chr15	Ly6a	lymphocyte antigen 6 complex, locus A	19	10.79 ± 0.12	11.89 ± 0.27	10.54 ± 0.37	11.22 ± 0.1	0.0334256	0.000440736	0.314184	0.513197	0.00318509	1.23453	0.464537	0.257931	0.671144	-0.888751	-1.09536	-0.682145	-0.424214	-1.35329
TC1500001718.mm.1	chr15	Ly6d	lymphocyte antigen 6 complex, locus D	19	10.45 ± 0.43	8.21 ± 0.5	9.86 ± 1.6	7.32 ± 0.63	0.290476	0.00298161	0.824222	0.75953	0.00926939	1.09767	0.739673	0.587086	0.892259	2.38833	2.23574	2.54092	3.128	1.64866
TC1300000425.mm.1	chr13	Ly86	lymphocyte antigen 86	19	11.83 ± 0.16	13.35 ± 0.22	11.74 ± 0.37	12.48 ± 0.29	0.0606159	0.000249761	0.123028	0.527058	0.00202007	1.25454	0.480927	0.0935445	0.86831	-1.12991	-1.51729	-0.742527	-0.648982	-1.61084
TC0400000015.mm.1	chr4	Lyn	Yamaguchi sarcoma viral (v-yes-1) oncogene homolog	19	9.46 ± 0.07	12.01 ± 0.26	9.45 ± 0.27	10.71 ± 0.44	0.0359859	6.95062e-06	0.0385625	0.513984	0.000712424	1.40195	0.654912	0.0101909	1.29963	-1.90862	-2.55334	-1.2639	-1.25371	-2.56354
TC0200004108.mm.1	chr2	Madd	MAP-kinase activating death domain	19	6.36 ± 0.04	7.24 ± 0.16	6.48 ± 0.17	6.89 ± 0.16	0.395235	0.000206406	0.0951541	0.812367	0.00177601	1.26228	0.115561	-0.119598	0.350721	-0.642184	-0.877343	-0.407024	-0.526622	-0.757745
TC0800002992.mm.1	chr8	Maf	avian musculoaponeurotic fibrosarcoma (v-maf) AS42 oncogene homolog	19	9.58 ± 0.06	10 ± 0.04	9.65 ± 0.07	9.92 ± 0.09	0.926246	0.000107538	0.25784	0.961423	0.00141086	1.23813	0.00619913	-0.0712575	0.0836558	-0.342502	-0.419959	-0.265045	-0.336303	-0.348701
TC0600003266.mm.1	chr6	Magohb	mago-nashi homolog B (Drosophila)	19	5.76 ± 0.1	6.77 ± 0.16	5.72 ± 0.08	6.19 ± 0.14	0.0270166	3.05264e-05	0.0476992	0.510624	0.00107517	1.32447	0.308976	0.0370879	0.580865	-0.74076	-1.01265	-0.468872	-0.431784	-1.04974
TC0900000090.mm.1	chr9	Maml2	mastermind like 2 (Drosophila)	19	5.99 ± 0.05	6.34 ± 0.07	5.98 ± 0.06	6.1 ± 0.06	0.0478351	0.00107111	0.0629969	0.51754	0.00521853	1.2814	0.124161	0.0084567	0.239866	-0.232724	-0.348428	-0.117019	-0.108562	-0.356885
TC0300001960.mm.1	chr3	Maml3	mastermind like 3 (Drosophila)	19	4.93 ± 0.05	5.57 ± 0.06	4.91 ± 0.11	5.2 ± 0.16	0.0795428	0.000377807	0.117297	0.562912	0.00264178	1.25607	0.192002	0.0223624	0.361642	-0.465191	-0.634831	-0.295551	-0.273189	-0.657194
TC1600000305.mm.1	chr16	Map3k13	mitogen-activated protein kinase kinase kinase 13	19	8.86 ± 0.13	8.02 ± 0.17	8.67 ± 0.16	8.17 ± 0.25	0.910326	0.00209853	0.360847	0.958865	0.00777389	1.22056	0.0205091	0.189273	-0.148254	0.664162	0.832926	0.495399	0.684671	0.643653
TC1100003870.mm.1	chr11	Map3k14	mitogen-activated protein kinase kinase kinase 14	19	5.07 ± 0.02	5.46 ± 0.09	5.01 ± 0.07	5.13 ± 0.09	0.0131172	0.00292343	0.0717875	0.482243	0.0092209	1.2709	0.196394	0.0611347	0.331653	-0.247703	-0.382963	-0.112444	-0.0513094	-0.444097
TC1100001773.mm.1	chr11	Map3k3	mitogen-activated protein kinase kinase kinase 3	19	7.05 ± 0.06	8.16 ± 0.06	7.06 ± 0.29	7.67 ± 0.12	0.0580198	1.81603e-06	0.047011	0.524388	0.000219603	1.3297	0.235343	-0.012809	0.483495	-0.862868	-1.11102	-0.614716	-0.627525	-1.09821
TC1000000147.mm.1	chr10	Map3k5	mitogen-activated protein kinase kinase kinase 5	19	8.69 ± 0.16	9.37 ± 0.12	8.52 ± 0.38	9.05 ± 0.04	0.136748	0.00146659	0.635189	0.638077	0.00603269	1.14691	0.246148	0.170331	0.321964	-0.608169	-0.683986	-0.532352	-0.362022	-0.854317
TC1800000929.mm.1	chr18	Map3k8	mitogen-activated protein kinase kinase kinase 8	19	6.74 ± 0.07	8.69 ± 0.16	6.74 ± 0.11	7.67 ± 0.36	0.0326415	7.43862e-06	0.0319482	0.513045	0.000717278	1.4713	0.507372	-0.00237795	1.01712	-1.4385	-1.94825	-0.928747	-0.931125	-1.94587
TC1500000569.mm.1	chr15	Mapk15	mitogen-activated protein kinase 15	19	4.6 ± 0.02	4.4 ± 0.04	4.79 ± 0.13	4.59 ± 0.04	0.00173908	0.00120228	0.990057	0.373454	0.00538974	1.07766	-0.188394	-0.189022	-0.187766	0.197363	0.196735	0.197991	0.0089682	0.385757
TC0900003024.mm.1	chr9	Mapkapk3	mitogen-activated protein kinase-activated protein kinase 3	19	5.63 ± 0.05	6.25 ± 0.04	5.66 ± 0.06	5.74 ± 0.09	0.00124709	2.92009e-05	0.000400449	0.371118	0.00107474	1.80803	0.236632	-0.0336506	0.506914	-0.352147	-0.622429	-0.0818642	-0.115515	-0.588779
TC0500000300.mm.1	chr5	Mapre3	microtubule-associated protein, RP/EB family, member 3	19	7.29 ± 0.12	6.82 ± 0.1	7.28 ± 0.17	6.91 ± 0.13	0.724953	0.00293516	0.687974	0.927504	0.00922531	1.13972	-0.0424918	0.00604045	-0.091024	0.420238	0.46877	0.371706	0.377746	0.46273
TC1100001725.mm.1	chr11	Mapt	microtubule-associated protein tau	18	4.35 ± 0.03	4.24 ± 0.02	4.4 ± 0.06	4.3 ± 0.02	0.0470506	0.00113454	0.833721	0.517391	0.00527773	1.09729	-0.0570446	-0.0514123	-0.062677	0.105746	0.111378	0.100113	0.048701	0.16279
TC0800000679.mm.1	chr8	Mar1	membrane-associated ring finger (C3HC4) 1	19	6.12 ± 0.05	6.76 ± 0.09	6.13 ± 0.04	6.39 ± 0.14	0.074561	0.000203714	0.0564583	0.550957	0.00176977	1.29036	0.176476	-0.013851	0.366803	-0.448504	-0.638831	-0.258177	-0.272028	-0.62498
TC1600001245.mm.1	chr16	Marf1	meiosis arrest female 1	19	10.84 ± 0.06	11.16 ± 0.04	10.69 ± 0.25	11.05 ± 0.07	0.176928	0.00206084	0.774916	0.676525	0.00763416	1.10963	0.130074	0.156802	0.103346	-0.341322	-0.314594	-0.36805	-0.211248	-0.471396
TC1900001039.mm.1	chr19	Mark2	MAP/microtubule affinity-regulating kinase 2	19	6.5 ± 0.04	7.01 ± 0.07	6.5 ± 0.07	6.65 ± 0.04	0.0039312	1.7799e-05	0.00535831	0.410009	0.000918086	2.28783	0.183967	0.0081631	0.359771	-0.333746	-0.50955	-0.157943	-0.149779	-0.517714
TC0600002491.mm.1	chr6	Mat2a	methionine adenosyltransferase II, alpha	19	13.54 ± 0.13	14.15 ± 0.08	13.15 ± 0.37	13.6 ± 0.13	0.00727406	0.00318196	0.621003	0.44102	0.00942839	1.1536	0.473368	0.396351	0.550386	-0.534914	-0.611932	-0.457896	-0.061546	-1.00828
TC1800000762.mm.1	chr18	Mbd2	methyl-CpG binding domain protein 2	19	7.86 ± 0.04	8.24 ± 0.08	7.82 ± 0.21	8.03 ± 0.05	0.134714	0.00235854	0.275098	0.63771	0.00839798	1.23716	0.127892	0.0362637	0.21952	-0.295435	-0.387064	-0.203807	-0.167543	-0.423327
TC0300000485.mm.1	chr3	Mbnl1	muscleblind-like 1 (Drosophila)	19	11.77 ± 0.1	12.72 ± 0.09	11.79 ± 0.13	12.31 ± 0.16	0.125212	1.97172e-05	0.0879002	0.632044	0.000948059	1.26401	0.193231	-0.0239835	0.410446	-0.727837	-0.945052	-0.510622	-0.534606	-0.921069
TC1300000330.mm.1	chr13	Mboat1	membrane bound O-acyltransferase domain containing 1	4	4.11 ± 0.06	3.94 ± 0.05	4.15 ± 0.09	3.95 ± 0.03	0.604078	0.00331392	0.802789	0.899921	0.00991919	1.10191	-0.0275071	-0.0407082	-0.014306	0.181057	0.167856	0.194258	0.15355	0.208564
TC0700004371.mm.1	chr7	Mcmbp	MCM (minichromosome maintenance deficient) binding protein	19	8.19 ± 0.05	8.63 ± 0.09	8.02 ± 0.27	8.44 ± 0.05	0.0819268	0.000571952	0.936469	0.566612	0.00384075	1.08397	0.182601	0.174663	0.190538	-0.425953	-0.433891	-0.418015	-0.243352	-0.608553
TC0300001489.mm.1	chr3	Mcoln2	mucolipin 2	19	5.34 ± 0.04	4.91 ± 0.13	5.4 ± 0.12	5.03 ± 0.05	0.327899	0.000400838	0.750861	0.783667	0.002919	1.11393	-0.088093	-0.059923	-0.116263	0.394366	0.422536	0.366196	0.306273	0.482459
TC1700000705.mm.1	chr17	Mdc1	mediator of DNA damage checkpoint 1	19	6.83 ± 0.03	7.03 ± 0.02	6.84 ± 0.12	7.03 ± 0.03	0.923539	0.000554559	0.904369	0.961209	0.0037546	1.08819	-0.00432458	-0.00973855	0.0010894	-0.193399	-0.198813	-0.187985	-0.197723	-0.189074
TC0200004129.mm.1	chr2	Mdk	midkine	19	4.65 ± 0.04	4.5 ± 0.03	4.65 ± 0.07	4.49 ± 0.05	0.870194	0.00236808	0.898299	0.953691	0.00840674	1.08979	0.0071246	0.0015532	0.012696	0.15645	0.150879	0.162021	0.163575	0.149325
TC1800001581.mm.1	chr18	Me2	malic enzyme 2, NAD(+)-dependent, mitochondrial	19	6.16 ± 0.09	7.42 ± 0.24	6.16 ± 0.33	6.87 ± 0.25	0.228727	0.000356218	0.216265	0.71998	0.00246931	1.24143	0.269247	-0.0077409	0.546235	-0.984145	-1.26113	-0.707157	-0.714897	-1.25339
TC0500001312.mm.1	chr5	Med13l	mediator complex subunit 13-like	19	6.87 ± 0.03	7.24 ± 0.05	6.79 ± 0.15	7.09 ± 0.02	0.061883	2.6841e-05	0.559451	0.529466	0.00100434	1.16953	0.112378	0.0791304	0.145625	-0.331154	-0.364401	-0.297906	-0.218776	-0.443532
TC0500003722.mm.1	chr5	Medag	mesenteric estrogen dependent adipogenesis	2	4.15 ± 0.07	3.84 ± 0.03	4.01 ± 0.07	3.92 ± 0.04	0.650005	0.00124362	0.0467452	0.909131	0.00556199	1.33715	0.0234968	0.133466	-0.0864728	0.201242	0.311211	0.0912723	0.224739	0.177745
TC0700003442.mm.1	chr7	Mef2a	myocyte enhancer factor 2A	19	10.27 ± 0.17	11.58 ± 0.14	10.15 ± 0.38	10.85 ± 0.14	0.0306364	4.84158e-05	0.107231	0.5124	0.00118233	1.25912	0.426035	0.120136	0.731934	-1.00415	-1.31005	-0.698249	-0.578113	-1.43018
TC1100002069.mm.1	chr11	Metrnl	meteorin, glial cell differentiation regulator-like	19	5.08 ± 0.07	5.9 ± 0.14	5.07 ± 0.13	5.49 ± 0.19	0.141677	0.000339802	0.145595	0.639259	0.00244817	1.2507	0.208458	0.0021811	0.414735	-0.619561	-0.825838	-0.413284	-0.411103	-0.828019
TC0200004297.mm.1	chr2	Mettl15	methyltransferase like 15	19	6.82 ± 0.08	6.51 ± 0.09	6.79 ± 0.06	6.56 ± 0.07	0.857359	0.00315414	0.576121	0.952448	0.00941976	1.16692	-0.0142184	0.03022	-0.0586568	0.272974	0.317412	0.228535	0.258755	0.287192
TC1000000895.mm.1	chr10	Mfsd12	major facilitator superfamily domain containing 12	19	6.54 ± 0.1	6.01 ± 0.09	6.56 ± 0.14	6.2 ± 0.08	0.257797	0.000188809	0.335303	0.741341	0.00172672	1.23019	-0.106093	-0.0163126	-0.195872	0.44279	0.532569	0.35301	0.336697	0.548882
TC0100003797.mm.1	chr1	Mfsd7b	major facilitator superfamily domain containing 7B	19	7.52 ± 0.08	8.82 ± 0.16	7.48 ± 0.25	7.98 ± 0.26	0.0304679	0.000185277	0.0424737	0.512366	0.00171015	1.36463	0.438081	0.0315112	0.844651	-0.902027	-1.3086	-0.495457	-0.463946	-1.34011
TC0100002204.mm.1	chr1	Mgat4a	mannoside acetylglucosaminyltransferase 4, isoenzyme A	19	5.17 ± 0.03	5.77 ± 0.12	5.2 ± 0.1	5.46 ± 0.17	0.241993	0.00233101	0.161381	0.731168	0.00805689	1.2488	0.144001	-0.0301503	0.318152	-0.432441	-0.606592	-0.25829	-0.28844	-0.576442
TC1000000365.mm.1	chr10	Mical1	microtubule associated monooxygenase, calponin and LIM domain containing 1	19	5.23 ± 0.04	5.74 ± 0.1	5.21 ± 0.07	5.36 ± 0.12	0.0383829	0.0018734	0.0555046	0.514463	0.00720744	1.29129	0.198628	0.0169778	0.380278	-0.329424	-0.511074	-0.147774	-0.130796	-0.528052
TC0800000472.mm.1	chr8	Micu3	mitochondrial calcium uptake family, member 3	19	5.47 ± 0.11	5.97 ± 0.07	5.51 ± 0.19	5.82 ± 0.06	0.579319	0.000621589	0.346941	0.896508	0.0039239	1.22291	0.0529629	-0.0377909	0.143717	-0.402649	-0.493403	-0.311895	-0.349686	-0.455612
TC0Y00000224.mm.1	chrY	Mid1	midline 1	19	8.83 ± 0.17	9.69 ± 0.2	8.54 ± 0.59	9.58 ± 0.14	0.422657	0.00109354	0.700456	0.827802	0.00522439	1.13544	0.194029	0.286333	0.101725	-0.948254	-0.85595	-1.04056	-0.754225	-1.14228
TC1000000842.mm.1	chr10	Midn	midnolin	19	6.97 ± 0.08	7.25 ± 0.04	6.92 ± 0.08	7.1 ± 0.06	0.128463	0.00261243	0.398634	0.633502	0.0087936	1.20075	0.102862	0.0473183	0.158407	-0.230308	-0.285852	-0.174763	-0.127445	-0.33317
TC1100003677.mm.1	chr11	Mien1	migration and invasion enhancer 1	19	9.49 ± 0.06	8.87 ± 0.15	9.52 ± 0.25	9.1 ± 0.1	0.299079	0.000702296	0.420982	0.766569	0.00427445	1.1915	-0.131468	-0.0303429	-0.232592	0.519129	0.620254	0.418005	0.387662	0.650597
TC0400001064.mm.1	chr4	Mier1	mesoderm induction early response 1 homolog (Xenopus laevis	19	7.53 ± 0.08	7.85 ± 0.01	7.48 ± 0.16	7.72 ± 0.06	0.22479	0.00136554	0.539654	0.717175	0.00581573	1.171	0.0885488	0.0446499	0.132448	-0.274131	-0.31803	-0.230233	-0.185583	-0.36268
TC1100001785.mm.1	chr11	Milr1	mast cell immunoglobulin like receptor 1	19	5.41 ± 0.07	7.08 ± 0.15	5.38 ± 0.18	6.24 ± 0.29	0.0309244	5.29326e-06	0.0460114	0.512528	0.000645925	1.34476	0.438074	0.0379249	0.838224	-1.26437	-1.66452	-0.864223	-0.826298	-1.70245
TC1100002565.mm.1	chr11	Mir146	microRNA 146	13	3.96 ± 0.13	5.31 ± 0.22	4.09 ± 0.24	4.5 ± 0.28	0.132491	0.000945139	0.0443551	0.635658	0.00488633	1.35895	0.340217	-0.1291	0.809533	-0.876936	-1.34625	-0.407619	-0.536719	-1.21715
TC0700000533.mm.1	chr7	Mir1964	microRNA 1964	18	4.36 ± 0.05	5.01 ± 0.06	4.39 ± 0.09	4.46 ± 0.03	9.92158e-05	3.01227e-06	4.27025e-05	0.104212	0.000346314	0.672266	0.264012	-0.0226016	0.550626	-0.363159	-0.649773	-0.0765452	-0.0991468	-0.627172
TC1100004269.mm.1	chr11	Mir22	microRNA 22	19	5.87 ± 0.1	6.01 ± 0.05	5.76 ± 0.05	6.24 ± 0.1	0.455115	0.00162189	0.0477139	0.845753	0.00656041	1.32418	-0.0609362	0.110416	-0.232288	-0.304794	-0.133442	-0.476146	-0.36573	-0.243858
TC0X00000918.mm.1	chrX	Mir223	microRNA 223	19	6.65 ± 0.11	9.12 ± 0.08	6.55 ± 0.17	7.82 ± 0.49	0.0224047	5.7329e-06	0.0454156	0.507568	0.000651702	1.35256	0.69661	0.0993964	1.29382	-1.8682	-2.46541	-1.27098	-1.17159	-2.56481
TC1500001666.mm.1	chr15	Mir30d	microRNA 30d	19	7.95 ± 0.05	8.22 ± 0.06	7.93 ± 0.08	8.07 ± 0.05	0.148187	0.00144802	0.249219	0.641635	0.00601547	1.23865	0.0807398	0.0172523	0.144227	-0.206064	-0.269552	-0.142577	-0.125324	-0.286804
TC1000000057.mm.1	chr10	Mir5104	microRNA 5104	19	5.25 ± 0.04	6.41 ± 0.15	5.25 ± 0.25	5.6 ± 0.22	0.0229907	0.000300147	0.0245481	0.508429	0.00231421	1.6385	0.407977	0.0053425	0.810611	-0.75291	-1.15554	-0.350276	-0.344933	-1.16089
TC1700000324.mm.1	chr17	Mir5125	microRNA 5125	19	7.62 ± 0.14	8.25 ± 0.09	7.8 ± 0.21	8.1 ± 0.04	0.88554	0.000646204	0.135592	0.954266	0.00402917	1.25232	-0.0158429	-0.186504	0.154818	-0.464057	-0.634718	-0.293396	-0.4799	-0.448214
TC1700002444.mm.1	chr17	Mir5709	microRNA mir-5709	19	4.75 ± 0.04	5.59 ± 0.15	4.78 ± 0.18	5.44 ± 0.14	0.642608	1.94684e-05	0.480148	0.908059	0.000935313	1.18255	0.0579067	-0.030629	0.146442	-0.748773	-0.837309	-0.660237	-0.690866	-0.80668
TC1600001338.mm.1	chr16	Mir684-1	microRNA 684-1	19	12.92 ± 0.09	13.31 ± 0.09	12.87 ± 0.28	13.29 ± 0.08	0.735145	0.00281351	0.883111	0.92988	0.00916445	1.0908	0.0386945	0.055485	0.021904	-0.400401	-0.38361	-0.417191	-0.361706	-0.439095
TC1400002384.mm.1	chr14	Mir687	microRNA 687	19	5.39 ± 0.11	6.37 ± 0.11	5.53 ± 0.21	6.04 ± 0.28	0.606235	0.000878615	0.212229	0.900201	0.00475659	1.24191	0.0944595	-0.139306	0.328225	-0.742141	-0.975906	-0.508376	-0.647681	-0.8366
TC0600003219.mm.1	chr6	Mir7649	microRNA mir-7649	19	6.14 ± 0.15	8.59 ± 0.32	6.25 ± 0.37	7.25 ± 0.47	0.086658	0.000115277	0.0463705	0.576224	0.00143203	1.33827	0.612183	-0.112784	1.33715	-1.72452	-2.44949	-0.999552	-1.11234	-2.3367
TC0400001239.mm.1	chr4	Mknk1	MAP kinase-interacting serine/threonine kinase 1	19	7 ± 0.03	7.23 ± 0.04	6.92 ± 0.09	7.07 ± 0.03	0.011573	0.00034336	0.293906	0.47814	0.00244924	1.23614	0.117336	0.0729404	0.161731	-0.187972	-0.232368	-0.143577	-0.0706368	-0.305308
TC0600002954.mm.1	chr6	Mkrn2os	makorin, ring finger protein 2, opposite strand	19	10.06 ± 0.15	9.26 ± 0.23	10.27 ± 0.4	9.69 ± 0.1	0.123234	0.00298845	0.567212	0.629799	0.00927241	1.16859	-0.318758	-0.204572	-0.432943	0.690306	0.804491	0.57612	0.371548	1.00906
TC0500003090.mm.1	chr5	Mlec	malectin	19	10.84 ± 0.08	9.98 ± 0.15	10.96 ± 0.05	10.58 ± 0.13	0.0066	6.65377e-05	0.0495994	0.434691	0.00127179	1.30695	-0.356524	-0.114837	-0.598212	0.617224	0.858912	0.375536	0.2607	0.973749
TC1100001543.mm.1	chr11	Mllt6	myeloid/lymphoid or mixed-lineage leukemia (trithorax homolog, Drosophila); translocated to, 6	19	6.51 ± 0.03	6.77 ± 0.04	6.46 ± 0.04	6.65 ± 0.07	0.0825576	0.000330793	0.483431	0.567056	0.0024417	1.18204	0.0910329	0.0558693	0.126197	-0.226274	-0.261438	-0.19111	-0.135241	-0.317307
TC0500001416.mm.1	chr5	Mlxip	MLX interacting protein	19	7.19 ± 0.06	7.68 ± 0.03	7.21 ± 0.13	7.44 ± 0.03	0.0722495	1.65033e-05	0.0485989	0.550318	0.000897655	1.31471	0.111665	-0.0122875	0.235617	-0.358991	-0.482943	-0.235038	-0.247326	-0.470656
TC0900000046.mm.1	chr9	Mmp12	matrix metallopeptidase 12	19	9.08 ± 0.29	6.51 ± 0.86	8.91 ± 0.45	6.7 ± 0.6	0.988765	0.00107793	0.771114	0.966108	0.00522056	1.11045	-0.00849663	0.167288	-0.184281	2.39484	2.57063	2.21906	2.38635	2.40334
TC0900000044.mm.1	chr9	Mmp13	matrix metallopeptidase 13	8	4.33 ± 0.07	3.95 ± 0.18	4.35 ± 0.15	3.85 ± 0.07	0.765514	0.00168208	0.634041	0.937473	0.00684475	1.14764	0.035249	-0.0211467	0.0916446	0.443047	0.386652	0.499443	0.478296	0.407798
TC0800001077.mm.1	chr8	Mmp2	matrix metallopeptidase 2	19	6.41 ± 0.19	5.52 ± 0.16	6 ± 0.41	5.46 ± 0.1	0.2277	0.00165859	0.367226	0.719324	0.0067637	1.21765	0.23523	0.409111	0.0613498	0.715231	0.889111	0.54135	0.950461	0.48
TC0100003889.mm.1	chr1	Mnda	myeloid cell nuclear differentiation antigen	19	9.51 ± 0.07	10.65 ± 0.16	9.33 ± 0.27	9.87 ± 0.27	0.0248411	0.000505004	0.13616	0.509859	0.00360545	1.25219	0.477157	0.17576	0.778554	-0.844344	-1.14574	-0.542947	-0.367187	-1.3215
TC0100003890.mm.1	chr1	Mndal	myeloid nuclear differentiation antigen like	19	9.69 ± 0.13	10.86 ± 0.12	9.55 ± 0.34	10.19 ± 0.22	0.0407524	0.00015646	0.165966	0.515215	0.00150052	1.24833	0.403702	0.141134	0.66627	-0.902719	-1.16529	-0.640151	-0.499018	-1.30642
TC0600000927.mm.1	chr6	Mob1a	MOB kinase activator 1A	19	9.05 ± 0.05	9.8 ± 0.1	9.03 ± 0.2	9.4 ± 0.11	0.0532122	4.99102e-05	0.0757344	0.51999	0.00119338	1.26801	0.210341	0.0190987	0.401584	-0.562127	-0.753369	-0.370884	-0.351785	-0.772468
TC0100000681.mm.1	chr1	Mogat1	monoacylglycerol O-acyltransferase 1	19	5.05 ± 0.09	4.53 ± 0.11	5 ± 0.13	4.56 ± 0.07	0.872339	0.00010431	0.685582	0.953804	0.00140192	1.14042	0.0150967	0.0532236	-0.0230302	0.481832	0.519959	0.443705	0.496929	0.466736
TC1600001048.mm.1	chr16	Morc3	microrchidia 3	19	8.78 ± 0.09	9.21 ± 0.05	8.77 ± 0.2	9.01 ± 0.02	0.211597	0.000968628	0.259464	0.709381	0.00495047	1.23799	0.107702	0.0109652	0.204438	-0.337452	-0.434189	-0.240716	-0.229751	-0.445154
TC0900002820.mm.1	chr9	Morf4l1	mortality factor 4 like 1	19	12.07 ± 0.07	12.3 ± 0.03	12.07 ± 0.15	12.31 ± 0.05	0.92074	0.00247855	0.946365	0.960335	0.00854037	1.08255	-0.006686	-0.002166	-0.011206	-0.239724	-0.235204	-0.244244	-0.24641	-0.233038
TC1900000246.mm.1	chr19	Mpeg1	macrophage expressed gene 1	19	12.47 ± 0.16	13.69 ± 0.12	12.57 ± 0.43	13.12 ± 0.29	0.329441	0.00137214	0.159134	0.784035	0.00591341	1.24912	0.227532	-0.106917	0.561982	-0.884229	-1.21868	-0.549779	-0.656696	-1.11176
TC0200001597.mm.1	chr2	Mpped2	metallophosphoesterase domain containing 2	19	5.18 ± 0.04	4.99 ± 0.06	5.24 ± 0.09	4.98 ± 0.04	0.631312	0.000462495	0.479393	0.906956	0.00338729	1.18266	-0.0244383	-0.0606248	0.0117482	0.222279	0.186092	0.258465	0.197841	0.246717
TC0200000245.mm.1	chr2	Mrc1	mannose receptor, C type 1	19	12.21 ± 0.12	12.97 ± 0.16	12.3 ± 0.27	12.88 ± 0.12	0.990135	0.000422716	0.532289	0.966218	0.00306129	1.17135	-0.00186325	-0.0966105	0.092884	-0.667055	-0.761802	-0.572308	-0.668918	-0.665192
TC1100001748.mm.1	chr11	Mrc2	mannose receptor, C type 2	19	4.96 ± 0.07	4.75 ± 0.05	4.88 ± 0.05	4.68 ± 0.02	0.109226	0.000539459	0.90446	0.617141	0.00373095	1.08811	0.0799595	0.0856917	0.0742272	0.20561	0.211342	0.199878	0.285569	0.12565
TC0600001450.mm.1	chr6	Mrpl51	mitochondrial ribosomal protein L51	19	7.35 ± 0.02	7.15 ± 0.03	7.34 ± 0.05	7.24 ± 0.06	0.38631	0.00224903	0.220399	0.806697	0.0078766	1.24094	-0.0362969	0.0157204	-0.0883142	0.149509	0.201526	0.0974914	0.113212	0.185806
TC1000002534.mm.1	chr10	Mrpl54	mitochondrial ribosomal protein L54	19	6.12 ± 0.04	5.95 ± 0.04	6.11 ± 0.08	5.86 ± 0.07	0.368951	0.00111401	0.421787	0.793385	0.00523945	1.19135	0.0488679	0.00529535	0.0924404	0.212057	0.168484	0.255629	0.260925	0.163189
TC1900001130.mm.1	chr19	Ms4a14	membrane-spanning 4-domains, subfamily A, member 14	19	4.81 ± 0.11	5.95 ± 0.11	4.89 ± 0.24	5.12 ± 0.16	0.0169917	0.000154384	0.00463451	0.495341	0.00148406	2.51652	0.367915	-0.0875835	0.823414	-0.687165	-1.14266	-0.231666	-0.31925	-1.05508
TC1900000219.mm.1	chr19	Ms4a4b	membrane-spanning 4-domains, subfamily A, member 4B	19	5.21 ± 0.05	5.9 ± 0.06	4.93 ± 0.07	5.1 ± 0.13	1.25947e-05	0.000126022	0.00781587	0.0989657	0.00145047	2.00263	0.541857	0.280891	0.802823	-0.435411	-0.696377	-0.174445	0.106446	-0.977268
TC1900000217.mm.1	chr19	Ms4a4c	membrane-spanning 4-domains, subfamily A, member 4C	19	8.07 ± 0.14	11.05 ± 0.2	7.92 ± 0.15	9.26 ± 0.55	0.00857274	7.48817e-06	0.0229107	0.466634	0.000719811	1.6564	0.978131	0.15804	1.79822	-2.1584	-2.97849	-1.33831	-1.18027	-3.13653
TC1900000225.mm.1	chr19	Ms4a6b	membrane-spanning 4-domains, subfamily A, member 6B	19	6.48 ± 0.11	7.82 ± 0.07	6.39 ± 0.15	6.82 ± 0.32	0.0120671	0.000312363	0.0300722	0.47984	0.00236055	1.5169	0.542271	0.0870733	0.997468	-0.884085	-1.33928	-0.428888	-0.341815	-1.42636
TC1900000221.mm.1	chr19	Ms4a6c	membrane-spanning 4-domains, subfamily A, member 6C	19	8.42 ± 0.18	11.64 ± 0.23	8.28 ± 0.24	9.76 ± 0.65	0.0188214	1.99967e-05	0.0393242	0.499749	0.000961874	1.39492	1.01239	0.1444	1.88039	-2.34895	-3.21694	-1.48096	-1.33656	-3.36134
TC1900001137.mm.1	chr19	Ms4a6d	membrane-spanning 4-domains, subfamily A, member 6D	19	7.91 ± 0.12	10.24 ± 0.17	7.85 ± 0.25	8.76 ± 0.41	0.00819472	1.23949e-05	0.0139146	0.464204	0.000853146	1.7279	0.773121	0.0662754	1.47997	-1.61982	-2.32666	-0.912973	-0.846698	-2.39294
TC1900001124.mm.1	chr19	Ms4a8a	membrane-spanning 4-domains, subfamily A, member 8A	19	5.6 ± 0.13	6.84 ± 0.39	5.56 ± 0.31	6.4 ± 0.28	0.414014	0.00205405	0.492384	0.825137	0.00759764	1.18071	0.235442	0.0382317	0.432653	-1.04243	-1.23964	-0.845219	-0.806987	-1.27787
TC0900000366.mm.1	chr9	Msantd2	Myb/SANT-like DNA-binding domain containing 2	19	6.34 ± 0.04	6.54 ± 0.05	6.39 ± 0.04	6.45 ± 0.03	0.620818	0.00277562	0.0904446	0.904232	0.00913644	1.26346	0.0183059	-0.0472747	0.0838866	-0.129487	-0.195067	-0.0639061	-0.111181	-0.147793
TC0X00003371.mm.1	chrX	Msl3	male-specific lethal 3 homolog (Drosophila)	19	7.87 ± 0.1	9.17 ± 0.06	7.89 ± 0.19	9.24 ± 0.1	0.658701	9.73004e-10	0.785833	0.910333	2.09802e-12	1.10557	-0.0447238	-0.0172682	-0.0721794	-1.32697	-1.29952	-1.35443	-1.3717	-1.28225
TC0X00000916.mm.1	chrX	Msn	moesin	19	10.46 ± 0.09	12.62 ± 0.24	10.56 ± 0.25	11.51 ± 0.46	0.0993431	7.41354e-05	0.0534966	0.60138	0.00129132	1.29395	0.505478	-0.0974875	1.10844	-1.55282	-2.15578	-0.949851	-1.04734	-2.05829
TC1700001247.mm.1	chr17	Mta3	metastasis associated 3	19	7.61 ± 0.09	8.84 ± 0.1	7.62 ± 0.24	8.28 ± 0.18	0.0647027	5.82439e-06	0.0571903	0.545547	0.000672332	1.28995	0.277578	-0.00923865	0.564394	-0.949117	-1.23593	-0.662301	-0.671539	-1.22669
TC1100002114.mm.1	chr11	Mtmr3	myotubularin related protein 3	19	8.03 ± 0.06	8.33 ± 0.05	8.1 ± 0.16	8.27 ± 0.05	0.910709	0.00323531	0.364545	0.958883	0.009486	1.21817	-0.00774172	-0.071217	0.0557336	-0.237461	-0.300937	-0.173986	-0.245203	-0.22972
TC1400000843.mm.1	chr14	Mtmr6	myotubularin related protein 6	19	8.88 ± 0.09	9.78 ± 0.14	8.76 ± 0.45	9.27 ± 0.15	0.0962044	0.00120582	0.287541	0.596967	0.00542406	1.23649	0.314875	0.119254	0.510497	-0.706188	-0.901809	-0.510566	-0.391313	-1.02106
TC0800000511.mm.1	chr8	Mtnr1a	melatonin receptor 1A	19	6.23 ± 0.14	5.42 ± 0.12	6.49 ± 0.35	5.81 ± 0.24	0.111481	0.00145664	0.724602	0.619506	0.00602798	1.12211	-0.323421	-0.254764	-0.392077	0.743557	0.812214	0.6749	0.420136	1.06698
TC1300001445.mm.1	chr13	Mtr	5-methyltetrahydrofolate-homocysteine methyltransferase	19	7.34 ± 0.07	7.84 ± 0.05	7.41 ± 0.17	7.71 ± 0.07	0.651649	0.000112478	0.219438	0.909333	0.00142751	1.24107	0.035621	-0.06348	0.134722	-0.40036	-0.499461	-0.301259	-0.364739	-0.435981
TC0200003332.mm.1	chr2	Mvb12b	multivesicular body subunit 12B	19	5.34 ± 0.06	5.05 ± 0.06	5.3 ± 0.14	5.13 ± 0.04	0.801779	0.00229487	0.371524	0.945133	0.00800124	1.21562	-0.0159255	0.0414857	-0.0733368	0.228453	0.285865	0.171042	0.212528	0.244379
TC1600001092.mm.1	chr16	Mx2	myxovirus (influenza virus) resistance 2	19	5.71 ± 0.06	5.99 ± 0.07	5.76 ± 0.08	5.94 ± 0.03	0.982617	0.00140918	0.393528	0.965604	0.00598294	1.20257	-0.00129855	-0.0527955	0.0501984	-0.22886	-0.280357	-0.177363	-0.230158	-0.227561
TC1400002635.mm.1	chr14	Mycbp2	MYC binding protein 2	19	8.84 ± 0.06	9.49 ± 0.06	8.76 ± 0.28	9.19 ± 0.05	0.0654902	4.61361e-05	0.248819	0.546517	0.00117655	1.23865	0.190493	0.0754721	0.305513	-0.541666	-0.656687	-0.426645	-0.351173	-0.732159
TC1100000880.mm.1	chr11	Myh10	myosin, heavy polypeptide 10, non-muscle	19	5.98 ± 0.05	5.68 ± 0.06	6 ± 0.14	5.84 ± 0.04	0.165024	0.0021246	0.329441	0.66263	0.00780754	1.23197	-0.090219	-0.0279142	-0.152524	0.228905	0.291209	0.1666	0.138686	0.319124
TC0700002972.mm.1	chr7	Myh14	myosin, heavy polypeptide 14	19	6.17 ± 0.02	6.04 ± 0.04	6.16 ± 0.02	6.03 ± 0.04	0.786503	0.000996914	0.996328	0.941611	0.00502102	1.07749	0.00879498	0.00864575	0.0089442	0.129947	0.129798	0.130096	0.138742	0.121152
TC1700002488.mm.1	chr17	Myl12a	myosin, light chain 12A, regulatory, non-sarcomeric	19	6.74 ± 0.05	7.41 ± 0.08	6.82 ± 0.18	6.89 ± 0.09	0.0268656	0.000733718	0.00405415	0.510581	0.00436285	2.72731	0.216407	-0.0824726	0.515287	-0.372756	-0.671636	-0.0738759	-0.156348	-0.589163
TC1700002487.mm.1	chr17	Myl12b	myosin, light chain 12B, regulatory	19	9.43 ± 0.06	10.11 ± 0.04	9.48 ± 0.15	9.59 ± 0.17	0.0463959	0.00224712	0.0171554	0.517195	0.00787497	1.70498	0.230997	-0.0540958	0.51609	-0.39114	-0.676233	-0.106047	-0.160143	-0.622137
TC1700000585.mm.1	chr17	Myo1f	myosin IF	19	7.38 ± 0.1	8.84 ± 0.11	7.33 ± 0.28	7.9 ± 0.33	0.03322	0.000208245	0.0493712	0.513111	0.00177694	1.30743	0.491643	0.0433075	0.939979	-1.01892	-1.46726	-0.570589	-0.527281	-1.51057
TC1100002176.mm.1	chr11	Myo1g	myosin IG	19	5.54 ± 0.04	6.73 ± 0.24	5.57 ± 0.06	6.04 ± 0.3	0.133915	0.00111377	0.101016	0.636421	0.00523455	1.26078	0.328204	-0.0337085	0.690117	-0.83258	-1.19449	-0.470667	-0.504375	-1.16078
TC0900001009.mm.1	chr9	Myo5a	myosin VA	19	6.74 ± 0.22	5.12 ± 0.09	6.87 ± 0.57	5.52 ± 0.17	0.254643	8.82464e-06	0.578693	0.738802	0.000786921	1.16553	-0.267673	-0.139403	-0.395943	1.48557	1.61384	1.3573	1.2179	1.75324
TC0900000753.mm.1	chr9	Myo9a	myosin IXa	19	8.71 ± 0.09	10.3 ± 0.15	8.51 ± 0.4	9.37 ± 0.25	0.0130723	2.04535e-05	0.0863698	0.482097	0.000969387	1.2643	0.565656	0.196799	0.934512	-1.22525	-1.59411	-0.856396	-0.659597	-1.79091
TC0500002753.mm.1	chr5	Naaa	N-acylethanolamine acid amidase	19	6.34 ± 0.07	6.96 ± 0.13	6.28 ± 0.21	6.63 ± 0.13	0.139765	0.00128245	0.294185	0.639012	0.00567867	1.23613	0.192456	0.0582924	0.326619	-0.487569	-0.621732	-0.353406	-0.295113	-0.680025
TC1000003120.mm.1	chr10	Nab2	Ngfi-A binding protein 2	19	7.34 ± 0.06	7.83 ± 0.1	7.37 ± 0.12	7.58 ± 0.13	0.2819	0.00283248	0.178618	0.757246	0.00916568	1.24613	0.108082	-0.0285563	0.244721	-0.345012	-0.481651	-0.208374	-0.23693	-0.453095
TC1300002530.mm.1	chr13	Naip2	NLR family, apoptosis inhibitory protein 2	19	8.33 ± 0.13	9.4 ± 0.14	8.23 ± 0.33	8.82 ± 0.2	0.0680971	0.000241263	0.182497	0.548743	0.00189512	1.24536	0.342036	0.0988403	0.585232	-0.832361	-1.07556	-0.589164	-0.490324	-1.1744
TC1300002531.mm.1	chr13	Naip5	NLR family, apoptosis inhibitory protein 5	19	8.55 ± 0.04	10.09 ± 0.18	8.52 ± 0.38	9.45 ± 0.3	0.144065	4.58486e-05	0.188847	0.6398	0.00117436	1.24437	0.337685	0.0360978	0.639273	-1.23864	-1.54023	-0.937056	-0.900958	-1.57633
TC1300002532.mm.1	chr13	Naip6	NLR family, apoptosis inhibitory protein 6	19	9.07 ± 0.07	10.66 ± 0.17	8.99 ± 0.4	9.97 ± 0.31	0.0998149	3.80829e-05	0.194893	0.60159	0.0010821	1.24382	0.391799	0.0887265	0.694872	-1.28526	-1.58834	-0.982189	-0.893463	-1.67706
TC1800000648.mm.1	chr18	Napg	N-ethylmaleimide sensitive fusion protein attachment protein gamma	19	6.63 ± 0.03	6.93 ± 0.07	6.63 ± 0.07	6.83 ± 0.03	0.269188	0.000112247	0.328678	0.75212	0.00142746	1.23241	0.0547287	0.00657105	0.102886	-0.247011	-0.295169	-0.198854	-0.192283	-0.30174
TC0900003115.mm.1	chr9	Nbeal2	neurobeachin-like 2	19	5.02 ± 0.04	5.43 ± 0.08	5.07 ± 0.02	5.2 ± 0.1	0.24332	0.00192384	0.0698471	0.735485	0.00729087	1.27232	0.087566	-0.0531802	0.228312	-0.2705	-0.411247	-0.129754	-0.182934	-0.358066
TC0900002254.mm.1	chr9	Ncam1	neural cell adhesion molecule 1	2	4.09 ± 0.04	3.92 ± 0.04	4.07 ± 0.1	3.89 ± 0.03	0.594208	0.00208485	0.953936	0.899114	0.00776118	1.08204	0.0254054	0.022664	0.0281468	0.173272	0.17053	0.176013	0.198677	0.147866
TC0500003368.mm.1	chr5	Ncf1	neutrophil cytosolic factor 1	19	7.22 ± 0.06	8.14 ± 0.13	7.22 ± 0.23	7.82 ± 0.3	0.411114	0.0010038	0.39041	0.822479	0.0050354	1.20356	0.157933	-0.0072745	0.32314	-0.760405	-0.925612	-0.595198	-0.602473	-0.918338
TC0100001370.mm.1	chr1	Ncf2	neutrophil cytosolic factor 2	19	6.52 ± 0.1	7.57 ± 0.2	6.55 ± 0.25	6.91 ± 0.22	0.106546	0.00160189	0.0799103	0.614363	0.00655432	1.26596	0.31431	-0.0295334	0.658154	-0.703185	-1.04703	-0.359341	-0.388875	-1.01749
TC1500000640.mm.1	chr15	Ncf4	neutrophil cytosolic factor 4	19	5.07 ± 0.06	6.08 ± 0.13	4.94 ± 0.05	5.47 ± 0.27	0.0379594	0.000295964	0.166993	0.514414	0.00230995	1.24816	0.374091	0.135348	0.612835	-0.769365	-1.00811	-0.530622	-0.395273	-1.14346
TC1500001131.mm.1	chr15	Nckap1l	NCK associated protein 1 like	19	9.24 ± 0.11	10.89 ± 0.27	9.18 ± 0.31	9.82 ± 0.38	0.0519142	0.00065104	0.0809459	0.519658	0.00403386	1.26556	0.567661	0.0646007	1.07072	-1.15199	-1.65505	-0.648931	-0.58433	-1.71965
TC0100001969.mm.1	chr1	Ncoa2	nuclear receptor coactivator 2	19	7.98 ± 0.05	8.15 ± 0.04	7.91 ± 0.15	8.2 ± 0.06	0.855532	0.0027002	0.347746	0.952342	0.00902614	1.22276	0.0120299	0.0749854	-0.0509256	-0.232922	-0.169966	-0.295877	-0.220892	-0.244952
TC0200002558.mm.1	chr2	Ncoa3	nuclear receptor coactivator 3	19	8.66 ± 0.09	9.63 ± 0.1	8.67 ± 0.29	9.3 ± 0.09	0.218657	9.83056e-06	0.187378	0.713748	0.000815913	1.24456	0.15701	-0.0119281	0.325948	-0.796313	-0.965251	-0.627375	-0.639303	-0.953323
TC0100003560.mm.1	chr1	Ncstn	nicastrin	19	9.79 ± 0.05	10.04 ± 0.05	9.68 ± 0.19	9.97 ± 0.04	0.231708	0.00151418	0.789413	0.721048	0.00616427	1.10355	0.089998	0.109629	0.070367	-0.279348	-0.259717	-0.298979	-0.18935	-0.369346
TC0M00000027.mm.1	chrM	ND6	NADH dehydrogenase subunit 6	19	13.6 ± 0.07	13.17 ± 0.08	13.7 ± 0.22	13.38 ± 0.1	0.142389	0.00189958	0.575514	0.63939	0.00723025	1.16722	-0.153648	-0.096842	-0.210454	0.372934	0.42974	0.316128	0.219286	0.526582
TC0400003871.mm.1	chr4	Necap2	NECAP endocytosis associated 2	19	6.56 ± 0.02	7.05 ± 0.11	6.48 ± 0.08	6.68 ± 0.12	0.0242608	0.00163734	0.147979	0.509544	0.00658987	1.25014	0.2267	0.0886628	0.364736	-0.346658	-0.484695	-0.208621	-0.119958	-0.573357
TC1300001861.mm.1	chr13	Nedd9	neural precursor cell expressed, developmentally down-regulated gene 9	19	6.37 ± 0.12	7.3 ± 0.07	6.29 ± 0.21	6.66 ± 0.23	0.0335702	0.000820812	0.095872	0.513285	0.00458514	1.26219	0.364775	0.0877018	0.641848	-0.650286	-0.927359	-0.373213	-0.285511	-1.01506
TC0300001562.mm.1	chr3	Negr1	neuronal growth regulator 1	18	4.49 ± 0.08	7.59 ± 0.26	4.44 ± 0.18	5.99 ± 0.49	0.0146657	1.30546e-06	0.0207862	0.486687	0.000195908	1.67882	0.828142	0.0523527	1.60393	-2.32236	-3.09815	-1.54657	-1.49422	-3.1505
TC0200005135.mm.1	chr2	Neurl2	neuralized-like 2 (Drosophila)	19	5.2 ± 0.03	5.09 ± 0.03	5.21 ± 0.05	5.06 ± 0.03	0.816622	0.00118837	0.61925	0.94656	0.00533892	1.15385	0.00800812	-0.00920915	0.0252254	0.135315	0.118098	0.152532	0.143323	0.127307
TC0100002177.mm.1	chr1	Neurl3	neuralized homolog 3 homolog (Drosophila)	19	7.57 ± 0.08	8.9 ± 0.1	7.58 ± 0.24	8.23 ± 0.35	0.133513	0.000301347	0.131034	0.636151	0.00233189	1.25327	0.335948	-0.00233175	0.674228	-0.989252	-1.32753	-0.650972	-0.653304	-1.3252
TC0300003140.mm.1	chr3	Nexn	nexilin	19	4.88 ± 0.03	4.7 ± 0.05	4.95 ± 0.12	4.73 ± 0.04	0.286748	0.00109863	0.66341	0.75889	0.00522754	1.14213	-0.0557726	-0.0781892	-0.033356	0.203305	0.180889	0.225722	0.147533	0.259078
TC1500001963.mm.1	chr15	Nfam1	Nfat activating molecule with ITAM motif 1	19	5.46 ± 0.06	6.91 ± 0.12	5.54 ± 0.21	6.19 ± 0.27	0.0805098	2.07437e-05	0.0350852	0.563786	0.000971212	1.44455	0.322815	-0.0761783	0.721809	-1.04868	-1.44767	-0.649682	-0.725861	-1.37149
TC1800001665.mm.1	chr18	Nfatc1	nuclear factor of activated T cells, cytoplasmic, calcineurin dependent 1	19	6.28 ± 0.05	6.63 ± 0.06	6.26 ± 0.17	6.45 ± 0.02	0.149725	0.000767422	0.25556	0.64287	0.00444507	1.23825	0.09932	0.0219929	0.176647	-0.27497	-0.352297	-0.197642	-0.17565	-0.37429
TC0300002994.mm.1	chr3	Nfkb1	nuclear factor of kappa light polypeptide gene enhancer in B cells 1, p105	19	7.98 ± 0.06	8.92 ± 0.15	8 ± 0.19	8.42 ± 0.12	0.066194	4.13332e-05	0.0470255	0.547172	0.00109509	1.32863	0.235971	-0.0217376	0.493679	-0.68002	-0.937728	-0.422312	-0.44405	-0.915991
TC1200001768.mm.1	chr12	Nfkbia	nuclear factor of kappa light polypeptide gene enhancer in B cells inhibitor, alpha	19	9.53 ± 0.13	10.68 ± 0.22	9.67 ± 0.18	10.17 ± 0.21	0.328807	0.000389619	0.0898107	0.783768	0.00283647	1.26362	0.183174	-0.145929	0.512277	-0.824193	-1.1533	-0.49509	-0.641019	-1.00737
TC1600001742.mm.1	chr16	Nfkbiz	nuclear factor of kappa light polypeptide gene enhancer in B cells inhibitor, zeta	19	6.31 ± 0.09	8.41 ± 0.27	6.33 ± 0.11	7.38 ± 0.36	0.0564486	1.19012e-05	0.0509511	0.522108	0.000846145	1.30345	0.50909	-0.0134249	1.0316	-1.57679	-2.0993	-1.05427	-1.0677	-2.08588
TC1700002225.mm.1	chr17	Nfya	nuclear transcription factor-Y alpha	19	6.93 ± 0.05	7.33 ± 0.04	6.95 ± 0.11	7.11 ± 0.07	0.133516	0.000385847	0.0633602	0.636221	0.00279369	1.28076	0.0976308	-0.0257644	0.221026	-0.279816	-0.403211	-0.156421	-0.182185	-0.377447
TC0700003100.mm.1	chr7	Nipa2	non imprinted in Prader-Willi/Angelman syndrome 2 homolog (human)	19	8.25 ± 0.07	9.04 ± 0.08	8.24 ± 0.1	8.66 ± 0.13	0.0456863	9.24404e-06	0.0654576	0.51683	0.000796431	1.27812	0.201687	0.0177396	0.385634	-0.605987	-0.789934	-0.42204	-0.4043	-0.807674
TC1500001348.mm.1	chr15	Nipal2	NIPA-like domain containing 2	16	4.38 ± 0.04	4.21 ± 0.03	4.48 ± 0.08	4.27 ± 0.04	0.0620485	0.000242173	0.599294	0.532307	0.00189711	1.15801	-0.0810895	-0.102678	-0.0595012	0.192334	0.170746	0.213922	0.111245	0.273424
TC1700002536.mm.1	chr17	Nlrc4	NLR family, CARD domain containing 4	19	4.66 ± 0.04	5.11 ± 0.11	4.6 ± 0.13	4.74 ± 0.06	0.0153807	0.0023491	0.0759193	0.489504	0.00820315	1.26768	0.218684	0.0661704	0.371197	-0.292322	-0.444835	-0.139808	-0.073638	-0.511006
TC1100003125.mm.1	chr11	Nlrp1b	NLR family, pyrin domain containing 1B	19	5 ± 0.08	6.3 ± 0.09	4.98 ± 0.09	5.41 ± 0.22	0.00522455	1.40189e-05	0.00653161	0.419905	0.000874176	2.07565	0.448591	0.0149838	0.882198	-0.866889	-1.3005	-0.433282	-0.418298	-1.31548
TC1100000726.mm.1	chr11	Nlrp3	NLR family, pyrin domain containing 3	19	5.04 ± 0.04	5.5 ± 0.08	5.11 ± 0.08	5.19 ± 0.1	0.120006	0.00265491	0.0216084	0.627751	0.00879997	1.67025	0.124658	-0.0691824	0.318499	-0.2718	-0.465641	-0.0779598	-0.147142	-0.396459
TC0600002323.mm.1	chr6	Nod1	nucleotide-binding oligomerization domain containing 1	19	7.07 ± 0.05	7.96 ± 0.13	7.12 ± 0.13	7.36 ± 0.14	0.0223527	0.000123765	0.0101957	0.507439	0.00144811	1.82145	0.280134	-0.0429774	0.603246	-0.564092	-0.887204	-0.240981	-0.283958	-0.844226
TC0200003192.mm.1	chr2	Notch1	notch 1	19	6.7 ± 0.05	6.57 ± 0.02	6.69 ± 0.04	6.51 ± 0.05	0.387889	0.00273437	0.593086	0.807605	0.00904918	1.15989	0.0376706	0.0145412	0.0608	0.15166	0.12853	0.174789	0.18933	0.113989
TC0300000974.mm.1	chr3	Notch2	notch 2	19	9.16 ± 0.05	9.64 ± 0.07	9.2 ± 0.15	9.48 ± 0.1	0.478923	0.000424955	0.264867	0.854559	0.00309523	1.23779	0.0616212	-0.0366682	0.159911	-0.381701	-0.47999	-0.283412	-0.32008	-0.443322
TC1500002295.mm.1	chr15	Npff	neuropeptide FF-amide peptide precursor	19	7.32 ± 0.05	7.52 ± 0.01	7.28 ± 0.11	7.44 ± 0.04	0.216828	0.00206127	0.609172	0.71118	0.00764059	1.15483	0.0616376	0.0366734	0.0866018	-0.177753	-0.202718	-0.152789	-0.116116	-0.239391
TC0300002972.mm.1	chr3	Npnt	nephronectin	17	4.4 ± 0.04	4.27 ± 0.02	4.39 ± 0.05	4.24 ± 0.05	0.639904	0.0033393	0.783382	0.907872	0.0099846	1.10652	0.0187717	0.00776795	0.0297754	0.136924	0.12592	0.147927	0.155695	0.118152
TC0900000737.mm.1	chr9	Nptn	neuroplastin	19	8.42 ± 0.08	8.92 ± 0.11	8.31 ± 0.18	8.59 ± 0.08	0.0417096	0.00130101	0.285025	0.515479	0.00573875	1.23669	0.22329	0.112113	0.334467	-0.395431	-0.506608	-0.284254	-0.172141	-0.618721
TC0200004109.mm.1	chr2	Nr1h3	nuclear receptor subfamily 1, group H, member 3	19	8.15 ± 0.1	9.16 ± 0.12	8.13 ± 0.14	8.63 ± 0.13	0.0364953	1.26346e-05	0.0455878	0.514076	0.000855517	1.34917	0.27184	0.0137317	0.529948	-0.753887	-1.012	-0.495779	-0.482048	-1.02573
TC1500001067.mm.1	chr15	Nr4a1	nuclear receptor subfamily 4, group A, member 1	19	6.01 ± 0.15	8.62 ± 0.34	6.7 ± 0.34	8.23 ± 0.43	0.637811	1.10107e-05	0.114736	0.907726	0.000837453	1.25701	-0.154026	-0.690827	0.382774	-2.06647	-2.60327	-1.52967	-2.2205	-1.91245
TC0800001984.mm.1	chr8	Nrg1	neuregulin 1	19	5.82 ± 0.13	5.17 ± 0.12	5.91 ± 0.45	5.35 ± 0.11	0.452867	0.00305631	0.79947	0.845088	0.00929134	1.10264	-0.132662	-0.0881499	-0.177174	0.606948	0.65146	0.562436	0.474286	0.73961
TC1600001922.mm.1	chr16	Nrip1	nuclear receptor interacting protein 1	19	7.96 ± 0.11	8.55 ± 0.09	7.85 ± 0.21	8.26 ± 0.13	0.11008	0.000774074	0.465129	0.617377	0.00455791	1.18521	0.201719	0.112695	0.290742	-0.498754	-0.587778	-0.40973	-0.297035	-0.700473
TC1300001812.mm.1	chr13	Nrn1	neuritin 1	19	15.84 ± 0.13	16.35 ± 0.11	15.84 ± 0.27	16.51 ± 0.05	0.527486	0.00027955	0.521942	0.874989	0.00227169	1.17191	-0.0809548	0.0011045	-0.163014	-0.589353	-0.507294	-0.671412	-0.670308	-0.508399
TC1600001500.mm.1	chr16	Nrros	negative regulator of reactive oxygen species	19	6.08 ± 0.07	7.2 ± 0.14	6.25 ± 0.08	6.63 ± 0.2	0.163844	5.96863e-05	0.0176853	0.661868	0.00121976	1.70135	0.19975	-0.163753	0.563253	-0.752095	-1.1156	-0.388591	-0.552345	-0.951845
TC1100003882.mm.1	chr11	Nsf	N-ethylmaleimide sensitive fusion protein	19	7.02 ± 0.06	7.79 ± 0.19	7.05 ± 0.21	7.36 ± 0.09	0.154115	0.000871017	0.0922247	0.650705	0.00471782	1.26283	0.195608	-0.0387914	0.430007	-0.539641	-0.77404	-0.305242	-0.344033	-0.735248
TC0400002153.mm.1	chr4	Nsmaf	neutral sphingomyelinase (N-SMase) activation associated factor	19	8.09 ± 0.09	8.59 ± 0.06	7.98 ± 0.26	8.3 ± 0.03	0.0578568	0.000717522	0.339679	0.524241	0.00428038	1.2286	0.198626	0.103249	0.294003	-0.409753	-0.50513	-0.314377	-0.211127	-0.608379
TC1300000718.mm.1	chr13	Ntrk2	neurotrophic tyrosine kinase, receptor, type 2	19	6.94 ± 0.07	5.89 ± 0.26	6.84 ± 0.27	5.78 ± 0.13	0.572724	2.85099e-05	0.996403	0.892988	0.00107007	1.07749	0.103111	0.103931	0.102292	1.0572	1.05802	1.05638	1.16031	0.954085
TC0100001190.mm.1	chr1	Nuak2	NUAK family, SNF1-like kinase, 2	19	6.41 ± 0.06	6.93 ± 0.13	6.25 ± 0.17	6.68 ± 0.13	0.108643	0.00105393	0.733375	0.616659	0.00521559	1.11843	0.200239	0.159502	0.240976	-0.475029	-0.515766	-0.434292	-0.27479	-0.675267
TC0500001689.mm.1	chr5	Nudt1	nudix (nucleoside diphosphate linked moiety X)-type motif 1	19	6.21 ± 0.03	6.05 ± 0.04	6.32 ± 0.09	6.16 ± 0.04	0.024277	0.0023638	0.949357	0.509563	0.00840493	1.08225	-0.11162	-0.114498	-0.108741	0.162711	0.159833	0.165589	0.0510916	0.274331
TC1700001741.mm.1	chr17	Nudt3	nudix (nucleotide diphosphate linked moiety X)-type motif 3	19	7.25 ± 0.02	7.3 ± 0.01	7.14 ± 0.05	7.27 ± 0	0.00204547	0.000141777	0.0837034	0.37974	0.00145969	1.26468	0.068128	0.102041	0.0342146	-0.0925718	-0.0586584	-0.126485	-0.0244438	-0.1607
TC0700001444.mm.1	chr7	Numa1	nuclear mitotic apparatus protein 1	19	8.49 ± 0.05	8.73 ± 0.05	8.55 ± 0.07	8.66 ± 0.04	0.908765	0.00165246	0.198379	0.958696	0.00675674	1.24326	0.00539057	-0.0568518	0.067633	-0.176966	-0.239209	-0.114724	-0.171576	-0.182357
TC1000002944.mm.1	chr10	Nup107	nucleoporin 107	19	5.82 ± 0.04	6.26 ± 0.06	5.92 ± 0.14	6.1 ± 0.08	0.670424	0.00050882	0.0919804	0.915203	0.00362393	1.26293	0.0310203	-0.0976273	0.159668	-0.315012	-0.443659	-0.186364	-0.283992	-0.346032
TC0200000562.mm.1	chr2	Nup214	nucleoporin 214	19	7.24 ± 0.02	7.4 ± 0.02	7.18 ± 0.12	7.32 ± 0.03	0.0955989	0.00180805	0.794295	0.596392	0.0071554	1.10302	0.0703712	0.0598687	0.0808738	-0.149654	-0.160157	-0.139152	-0.0792832	-0.220026
TC1600001743.mm.1	chr16	Nxpe3	neurexophilin and PC-esterase domain family, member 3	17	4.33 ± 0.08	6.21 ± 0.19	4.38 ± 0.2	5.28 ± 0.31	0.0489736	6.05996e-06	0.0301182	0.518219	0.000694315	1.51368	0.43843	-0.0516886	0.928548	-1.39023	-1.88034	-0.900108	-0.951797	-1.82866
TC0900000581.mm.1	chr9	Nxpe4	neurexophilin and PC-esterase domain family, member 4	19	4.85 ± 0.07	5.86 ± 0.05	4.95 ± 0.13	5.55 ± 0.17	0.346023	1.90041e-06	0.0741864	0.788212	0.000281518	1.26887	0.104674	-0.10181	0.311158	-0.806499	-1.01298	-0.600015	-0.701825	-0.911173
TC0500003181.mm.1	chr5	Oas1a	2-5 oligoadenylate synthetase 1A	19	6.94 ± 0.09	7.91 ± 0.19	6.72 ± 0.4	7.29 ± 0.16	0.034624	0.00072676	0.300099	0.513592	0.00433173	1.23572	0.423045	0.227613	0.618476	-0.770307	-0.965738	-0.574875	-0.347262	-1.19335
TC0500001349.mm.1	chr5	Oas1b	2-5 oligoadenylate synthetase 1B	19	5.46 ± 0.06	5.76 ± 0.02	5.43 ± 0.09	5.46 ± 0.02	0.00284381	0.00198029	0.0100176	0.40511	0.00749287	1.84674	0.160467	0.0277234	0.29321	-0.168424	-0.301167	-0.0356806	-0.0079572	-0.328891
TC0500003175.mm.1	chr5	Oas2	2-5 oligoadenylate synthetase 2	19	6.5 ± 0.07	7.71 ± 0.13	6.35 ± 0.31	7.18 ± 0.22	0.0598955	2.19037e-05	0.268102	0.526705	0.000986583	1.23753	0.34052	0.14809	0.53295	-1.01362	-1.20605	-0.821188	-0.673098	-1.35414
TC0500001239.mm.1	chr5	Oasl2	2-5 oligoadenylate synthetase-like 2	19	6.16 ± 0.06	6.73 ± 0.13	5.99 ± 0.26	6.33 ± 0.09	0.0291221	0.00169176	0.344096	0.511881	0.00685367	1.22366	0.287149	0.170855	0.403444	-0.4541	-0.570395	-0.337806	-0.166951	-0.74125
TC1200000142.mm.1	chr12	Odc1	ornithine decarboxylase, structural 1	19	10.68 ± 0.11	10.36 ± 0.07	10.58 ± 0.08	10.19 ± 0.06	0.118655	0.000430552	0.670524	0.627326	0.00315278	1.14149	0.130968	0.0966335	0.165302	0.355392	0.321058	0.389727	0.48636	0.224424
TC0100002063.mm.1	chr1	Ogfrl1	opioid growth factor receptor-like 1	19	7.42 ± 0.13	8.47 ± 0.11	7.42 ± 0.32	8.15 ± 0.11	0.288381	1.68232e-05	0.287917	0.759135	0.000906318	1.23646	0.157884	-0.00015795	0.315926	-0.890163	-1.04821	-0.732121	-0.732279	-1.04805
TC0300002629.mm.1	chr3	Olfml3	olfactomedin-like 3	19	5.73 ± 0.05	5.44 ± 0.07	5.59 ± 0.11	5.4 ± 0.06	0.18756	0.00244881	0.427689	0.695339	0.00845399	1.19059	0.0883253	0.140473	0.036178	0.232451	0.284598	0.180304	0.320776	0.144126
TC1700000777.mm.1	chr17	Olfr111	olfactory receptor 111	9	4.64 ± 0.21	3.9 ± 0.12	4.93 ± 0.3	4.1 ± 0.14	0.183072	0.000392726	0.785205	0.690028	0.00284928	1.106	-0.24116	-0.289097	-0.193222	0.783953	0.736015	0.831891	0.542793	1.02511
TC0X00002689.mm.1	chrX	Ophn1	oligophrenin 1	19	5.5 ± 0.04	5.29 ± 0.01	5.5 ± 0.1	5.34 ± 0.07	0.61822	0.00313459	0.650485	0.903687	0.00938915	1.14482	-0.0269932	-0.00247105	-0.0515154	0.186368	0.21089	0.161846	0.159375	0.213361
TC1100003683.mm.1	chr11	Ormdl3	ORM1-like 3 (S. cerevisiae)	19	6.04 ± 0.06	5.7 ± 0.1	6.04 ± 0.08	5.88 ± 0.04	0.21599	0.0032317	0.219018	0.71088	0.00948082	1.24115	-0.091366	-0.00063115	-0.182101	0.247467	0.338202	0.156732	0.156101	0.338833
TC0600002250.mm.1	chr6	Osbpl3	oxysterol binding protein-like 3	19	7.74 ± 0.48	6.37 ± 0.22	7.36 ± 0.65	5.86 ± 0.11	0.211186	0.00077317	0.850785	0.709223	0.00448325	1.09503	0.446139	0.380764	0.511513	1.43456	1.36918	1.49993	1.88069	0.988418
TC0500001399.mm.1	chr5	P2rx7	purinergic receptor P2X, ligand-gated ion channel, 7	19	6.83 ± 0.04	7.55 ± 0.19	6.81 ± 0.3	7.19 ± 0.11	0.212275	0.00224073	0.27771	0.709549	0.0078741	1.23706	0.19365	0.0262319	0.361069	-0.546587	-0.714006	-0.379168	-0.352937	-0.740237
TC0300002054.mm.1	chr3	P2ry12	purinergic receptor P2Y, G-protein coupled 12	14	4.18 ± 0.07	5.58 ± 0.14	4.16 ± 0.29	4.88 ± 0.28	0.0762195	4.87006e-05	0.0875702	0.556745	0.00118747	1.26409	0.358216	0.0144455	0.701986	-1.05734	-1.40111	-0.713568	-0.699122	-1.41555
TC0300002053.mm.1	chr3	P2ry13	purinergic receptor P2Y, G-protein coupled 13	19	6.74 ± 0.1	8.12 ± 0.23	6.74 ± 0.41	7.79 ± 0.37	0.534063	0.000370689	0.54462	0.877648	0.00263834	1.17067	0.169558	0.0044118	0.334705	-1.21659	-1.38173	-1.05144	-1.04703	-1.38614
TC0300002051.mm.1	chr3	P2ry14	purinergic receptor P2Y, G-protein coupled, 14	19	5.32 ± 0.04	6.34 ± 0.1	5.39 ± 0.17	5.73 ± 0.19	0.0553084	7.86106e-05	0.0171476	0.521084	0.00131222	1.70534	0.262955	-0.0761435	0.602054	-0.679043	-1.01814	-0.339944	-0.416088	-0.941998
TC1500001379.mm.1	chr15	Pabpc1	poly(A) binding protein, cytoplasmic 1	19	14.89 ± 0.06	15.37 ± 0.11	14.76 ± 0.25	15.09 ± 0.05	0.0649154	0.00117542	0.475927	0.546085	0.00532719	1.18333	0.203133	0.128565	0.277702	-0.407236	-0.481804	-0.332667	-0.204102	-0.610369
TC1900000954.mm.1	chr19	Pacs1	phosphofurin acidic cluster sorting protein 1	19	5.27 ± 0.05	5.52 ± 0.03	5.28 ± 0.07	5.43 ± 0.05	0.447243	0.000586383	0.288826	0.844101	0.00387418	1.23643	0.0359045	-0.0146813	0.0864904	-0.199518	-0.250104	-0.148932	-0.163613	-0.235423
TC0300001631.mm.1	chr3	Pag1	phosphoprotein associated with glycosphingolipid microdomains 1	19	5.94 ± 0.03	6.36 ± 0.06	5.91 ± 0.13	6.1 ± 0.07	0.0370168	0.000227675	0.0795529	0.514196	0.00187141	1.26613	0.144676	0.0257875	0.263565	-0.304279	-0.423167	-0.18539	-0.159603	-0.448955
TC0500001808.mm.1	chr5	Pan3	PAN3 polyA specific ribonuclease subunit homolog (S. cerevisiae)	19	8.61 ± 0.08	9.11 ± 0.05	8.42 ± 0.32	8.85 ± 0.02	0.0561127	0.000611321	0.704025	0.521959	0.00391483	1.13339	0.223344	0.181567	0.265121	-0.465685	-0.507462	-0.423908	-0.242341	-0.689029
TC0500002799.mm.1	chr5	Paqr3	progestin and adipoQ receptor family member III	19	5.55 ± 0.05	5.13 ± 0.12	5.57 ± 0.08	5.41 ± 0.07	0.0893272	0.00332332	0.139158	0.58302	0.00995482	1.25154	-0.150879	-0.0211476	-0.280611	0.289476	0.419207	0.159744	0.138596	0.440355
TC0400001641.mm.1	chr4	Paqr7	progestin and adipoQ receptor family member VII	19	7.38 ± 0.11	6.95 ± 0.07	7.09 ± 0.08	6.89 ± 0.08	0.0582821	0.00197821	0.19385	0.524578	0.00749153	1.24398	0.174319	0.289992	0.0586464	0.317892	0.433565	0.20222	0.492211	0.143573
TC1600001556.mm.1	chr16	Parp14	poly (ADP-ribose) polymerase family, member 14	19	9.46 ± 0.07	10.13 ± 0.14	9.3 ± 0.25	9.66 ± 0.16	0.036509	0.00181578	0.278445	0.514085	0.00716022	1.237	0.314351	0.160379	0.468323	-0.517549	-0.67152	-0.363577	-0.203198	-0.8319
TC1300002725.mm.1	chr13	Parp8	poly (ADP-ribose) polymerase family, member 8	19	7.61 ± 0.12	8.6 ± 0.09	7.51 ± 0.29	7.84 ± 0.27	0.0343902	0.00279771	0.0948454	0.513528	0.00915845	1.2623	0.43098	0.100747	0.761213	-0.661064	-0.991297	-0.330832	-0.230085	-1.09204
TC0X00001054.mm.1	chrX	Pbdc1	polysaccharide biosynthesis domain containing 1	19	6.34 ± 0.07	5.93 ± 0.07	6.44 ± 0.28	5.96 ± 0.1	0.583861	0.00116838	0.739648	0.898324	0.00532114	1.11633	-0.0624137	-0.100157	-0.0246708	0.445522	0.40778	0.483265	0.383109	0.507936
TC1700002784.mm.1	chr17	Pbx2	pre B cell leukemia homeobox 2	19	6.26 ± 0.03	6.53 ± 0.06	6.26 ± 0.02	6.39 ± 0.03	0.0656982	9.93501e-05	0.0915427	0.546703	0.00138959	1.26305	0.0755708	0.0069494	0.144192	-0.199549	-0.268171	-0.130928	-0.123979	-0.27512
TC0300000765.mm.1	chr3	Pbxip1	pre B cell leukemia transcription factor interacting protein 1	19	5.59 ± 0.02	5.75 ± 0.04	5.46 ± 0.08	5.64 ± 0.06	0.0224881	0.00237391	0.913319	0.507677	0.00842648	1.08652	0.116802	0.121886	0.111718	-0.167579	-0.162495	-0.172663	-0.0507772	-0.284381
TC1400001338.mm.1	chr14	Pcca	propionyl-Coenzyme A carboxylase, alpha polypeptide	19	11.66 ± 0.08	10.95 ± 0.14	11.83 ± 0.18	11.5 ± 0.16	0.0152091	0.00134137	0.166479	0.487893	0.00580383	1.24825	-0.359189	-0.168503	-0.549876	0.515099	0.705786	0.324413	0.15591	0.874289
TC0500000096.mm.1	chr5	Pclo	piccolo (presynaptic cytomatrix protein)	19	4.84 ± 0.04	4.55 ± 0.04	4.82 ± 0.03	4.68 ± 0.06	0.225121	0.000163164	0.092179	0.717339	0.00155267	1.26284	-0.054748	0.0230987	-0.132595	0.215704	0.293551	0.137858	0.160956	0.270452
TC0200004671.mm.1	chr2	Pcna	proliferating cell nuclear antigen	19	8.54 ± 0.09	9.11 ± 0.09	8.61 ± 0.06	8.84 ± 0.11	0.281336	0.000699659	0.0839491	0.757003	0.00427175	1.26467	0.103628	-0.0680173	0.275273	-0.394029	-0.565674	-0.222384	-0.290402	-0.497657
TC1900000442.mm.1	chr19	Pdcd1lg2	programmed cell death 1 ligand 2	19	4.71 ± 0.08	5.78 ± 0.05	4.63 ± 0.07	5.25 ± 0.2	0.0221351	4.23873e-06	0.076926	0.507348	0.000479445	1.26725	0.307312	0.0785445	0.536079	-0.84383	-1.0726	-0.615062	-0.536518	-1.15114
TC1000001830.mm.1	chr10	Pde7b	phosphodiesterase 7B	19	7.71 ± 0.08	8.26 ± 0.09	7.7 ± 0.29	7.98 ± 0.03	0.191087	0.00153302	0.224602	0.699657	0.00626212	1.24058	0.146975	0.011011	0.28294	-0.414655	-0.550619	-0.278691	-0.26768	-0.56163
TC0500003482.mm.1	chr5	Pdgfa	platelet derived growth factor, alpha	19	5.34 ± 0.03	5.03 ± 0.07	5.32 ± 0.11	5.17 ± 0.03	0.254216	0.000613261	0.166905	0.738566	0.00391875	1.24818	-0.0640251	0.0144229	-0.142473	0.233006	0.311454	0.154558	0.168981	0.297032
TC1500001891.mm.1	chr15	Pdgfb	platelet derived growth factor, B polypeptide	19	4.72 ± 0.08	5.46 ± 0.07	4.66 ± 0.03	4.9 ± 0.18	0.0111855	0.000398085	0.0376714	0.477255	0.00289976	1.40997	0.311695	0.0659504	0.557439	-0.488408	-0.734152	-0.242663	-0.176713	-0.800102
TC1600001548.mm.1	chr16	Pdia5	protein disulfide isomerase associated 5	19	9.28 ± 0.09	9.43 ± 0.13	8.99 ± 0.19	9.78 ± 0.11	0.78367	0.00101458	0.0133489	0.940826	0.00505068	1.73531	-0.0321299	0.290204	-0.354464	-0.467349	-0.145015	-0.789683	-0.499479	-0.435219
TC0500003126.mm.1	chr5	Pebp1	phosphatidylethanolamine binding protein 1	19	7.75 ± 0.07	7.31 ± 0.11	7.67 ± 0.12	7.49 ± 0.08	0.5664	0.00328733	0.150352	0.89083	0.00976684	1.24992	-0.0519775	0.082408	-0.186363	0.309446	0.443831	0.17506	0.257468	0.361423
TC1100003932.mm.1	chr11	Pecam1	platelet/endothelial cell adhesion molecule 1	19	7.25 ± 0.06	9.12 ± 0.23	7.34 ± 0.12	8.21 ± 0.33	0.0793961	1.64104e-05	0.0392702	0.562037	0.000896515	1.39502	0.415247	-0.0830096	0.913504	-1.3724	-1.87065	-0.874141	-0.957151	-1.78764
TC0600000014.mm.1	chr6	Peg10	paternally expressed 10	16	4.72 ± 0.09	4.19 ± 0.07	4.68 ± 0.03	4.44 ± 0.1	0.249842	0.000266616	0.0959391	0.737209	0.00217732	1.26216	-0.0976632	0.0472649	-0.242591	0.386159	0.531087	0.241231	0.288496	0.483822
TC1500001688.mm.1	chr15	Peg13	paternally expressed 13	18	4.58 ± 0.1	5.05 ± 0.1	4.72 ± 0.1	4.97 ± 0.05	0.765125	0.000690127	0.195858	0.937431	0.00422797	1.24365	-0.0255272	-0.139115	0.0880604	-0.357111	-0.470698	-0.243523	-0.382638	-0.331583
TC1100000205.mm.1	chr11	Peli1	pellino 1	19	8.72 ± 0.03	9.07 ± 0.04	8.73 ± 0.25	9.19 ± 0.05	0.44142	0.000199158	0.509941	0.840657	0.00174978	1.17492	-0.064869	-0.0094942	-0.120244	-0.40051	-0.345135	-0.455885	-0.465379	-0.335641
TC0200001411.mm.1	chr2	Pex16	peroxisomal biogenesis factor 16	19	8.11 ± 0.08	7.68 ± 0.1	8.08 ± 0.11	7.75 ± 0.08	0.78621	0.000482527	0.59433	0.941359	0.00345564	1.15927	-0.0236702	0.0229738	-0.0703142	0.380107	0.426751	0.333463	0.356437	0.403778
TC1400002161.mm.1	chr14	Phf11a	PHD finger protein 11A	19	7.03 ± 0.09	8.82 ± 0.13	6.88 ± 0.3	7.77 ± 0.36	0.0187517	3.138e-05	0.0671611	0.499654	0.00107531	1.27633	0.600229	0.150664	1.04979	-1.33491	-1.78447	-0.885341	-0.734676	-1.93513
TC1400002162.mm.1	chr14	Phf11b	PHD finger protein 11B	19	8.38 ± 0.05	10.35 ± 0.18	8.27 ± 0.37	9.22 ± 0.46	0.0466506	0.000126156	0.095284	0.517271	0.0014505	1.26226	0.618188	0.110554	1.12582	-1.45928	-1.96691	-0.951643	-0.84109	-2.07747
TC1400002869.mm.1	chr14	Phf11d	PHD finger protein 11D	19	6.89 ± 0.07	8.15 ± 0.1	6.83 ± 0.25	7.36 ± 0.17	0.00565807	6.3209e-06	0.0163341	0.421789	0.000700169	1.71197	0.426422	0.0689939	0.783851	-0.894778	-1.25221	-0.53735	-0.468356	-1.3212
TC1100001136.mm.1	chr11	Phf12	PHD finger protein 12	19	6.91 ± 0.03	7.06 ± 0.05	6.78 ± 0.04	6.94 ± 0.02	0.00297327	0.000541178	0.870032	0.406034	0.00373293	1.09127	0.128754	0.134809	0.122699	-0.159228	-0.153173	-0.165283	-0.030474	-0.287982
TC0200001396.mm.1	chr2	Phf21a	PHD finger protein 21A	19	7.08 ± 0.05	7.28 ± 0.04	7.03 ± 0.07	7.17 ± 0.03	0.0648163	0.0010256	0.50993	0.545789	0.0050927	1.17494	0.0845092	0.0558815	0.113137	-0.172196	-0.200824	-0.143569	-0.0876872	-0.256706
TC0200005494.mm.1	chr2	Phpt1	phosphohistidine phosphatase 1	19	5.2 ± 0.03	5.09 ± 0.03	5.31 ± 0.05	5.14 ± 0.03	0.0179078	0.000414072	0.411765	0.497662	0.00302892	1.19536	-0.0814367	-0.107306	-0.0555672	0.138219	0.112349	0.164088	0.056782	0.219655
TC0500002007.mm.1	chr5	Phtf2	putative homeodomain transcription factor 2	19	6.29 ± 0.02	6.98 ± 0.12	6.23 ± 0.14	6.57 ± 0.07	0.0132351	1.86474e-05	0.0537287	0.482532	0.000924299	1.29364	0.235494	0.0599602	0.411028	-0.515545	-0.691079	-0.340011	-0.280051	-0.751039
TC0200000007.mm.1	chr2	Phxr1	per-hexamer repeat gene 1	19	5.07 ± 0.06	5.57 ± 0.1	5.34 ± 0.14	5.44 ± 0.08	0.437201	0.00307597	0.0324083	0.83819	0.00931999	1.46649	-0.0677646	-0.267896	0.132367	-0.299071	-0.499203	-0.0989397	-0.366836	-0.231307
TC0900002468.mm.1	chr9	Pias1	protein inhibitor of activated STAT 1	19	9.09 ± 0.07	9.93 ± 0.1	8.93 ± 0.3	9.52 ± 0.09	0.0273827	2.13195e-05	0.309678	0.510898	0.000976997	1.23503	0.287691	0.163896	0.411485	-0.715014	-0.838808	-0.59122	-0.427323	-1.0027
TC1500000670.mm.1	chr15	Pick1	protein interacting with C kinase 1	19	5.34 ± 0.01	5.22 ± 0.04	5.38 ± 0.04	5.31 ± 0.01	0.00977338	0.00136806	0.369673	0.475147	0.0058202	1.21629	-0.0700338	-0.0481365	-0.0919312	0.0927796	0.114677	0.0708823	0.0227458	0.162813
TC0100002888.mm.1	chr1	Pign	phosphatidylinositol glycan anchor biosynthesis, class N	19	8.14 ± 0.06	8.55 ± 0.06	8.22 ± 0.13	8.37 ± 0.04	0.394123	0.000471476	0.0569117	0.811161	0.00342816	1.28999	0.0554582	-0.0749184	0.185835	-0.28103	-0.411407	-0.150654	-0.225572	-0.336489
TC1900001506.mm.1	chr19	Pik3ap1	phosphoinositide-3-kinase adaptor protein 1	19	10.94 ± 0.08	12.59 ± 0.18	10.79 ± 0.32	11.54 ± 0.31	0.0153615	6.58869e-05	0.0570246	0.488862	0.00126937	1.28998	0.599556	0.147528	1.05158	-1.19707	-1.64909	-0.745038	-0.59751	-1.79662
TC0400004047.mm.1	chr4	Pik3cd	phosphatidylinositol 3-kinase catalytic delta polypeptide	19	6.01 ± 0.07	6.91 ± 0.07	6.05 ± 0.12	6.35 ± 0.18	0.0371431	0.000101805	0.0181646	0.514225	0.0014013	1.69558	0.262107	-0.0416831	0.565898	-0.599357	-0.903148	-0.295567	-0.33725	-0.861465
TC1200001605.mm.1	chr12	Pik3cg	phosphoinositide-3-kinase, catalytic, gamma polypeptide	19	5.4 ± 0.02	6.55 ± 0.1	5.35 ± 0.1	5.82 ± 0.23	0.0127744	3.64583e-05	0.0270899	0.481642	0.00107931	1.56868	0.394461	0.0525967	0.736325	-0.806525	-1.14839	-0.464661	-0.412064	-1.20099
TC1100000872.mm.1	chr11	Pik3r5	phosphoinositide-3-kinase, regulatory subunit 5, p101	19	5.52 ± 0.06	7.43 ± 0.31	5.66 ± 0.05	6.18 ± 0.3	0.0315976	9.6249e-05	0.00898464	0.512838	0.00137079	1.9502	0.54861	-0.145561	1.24278	-1.21718	-1.91135	-0.523007	-0.668569	-1.76579
TC0500003463.mm.1	chr5	Pilra	paired immunoglobin-like type 2 receptor alpha	19	6.27 ± 0.07	9.84 ± 0.34	6.16 ± 0.29	7.96 ± 0.57	0.01572	2.51209e-06	0.0285583	0.490747	0.000289641	1.53712	0.999116	0.110339	1.88789	-2.6872	-3.57597	-1.79842	-1.68808	-3.68631
TC0500003464.mm.1	chr5	Pilrb1	paired immunoglobin-like type 2 receptor beta 1	19	5.73 ± 0.09	8.08 ± 0.22	5.7 ± 0.29	6.93 ± 0.44	0.0506064	1.14004e-05	0.0648901	0.518998	0.000842337	1.27892	0.592271	0.0370675	1.14747	-1.79112	-2.34632	-1.23591	-1.19884	-2.38339
TC0500003465.mm.1	chr5	Pilrb2	paired immunoglobin-like type 2 receptor beta 2	19	5.32 ± 0.14	8.36 ± 0.28	5.38 ± 0.22	6.83 ± 0.5	0.0364815	4.1772e-06	0.0261703	0.514049	0.000474745	1.58733	0.735321	-0.0545373	1.52518	-2.24617	-3.03603	-1.45631	-1.51085	-2.98149
TC0200003051.mm.1	chr2	Pip4k2a	phosphatidylinositol-5-phosphate 4-kinase, type II, alpha	19	8.6 ± 0.09	11.01 ± 0.3	8.55 ± 0.53	9.73 ± 0.41	0.0535444	4.52873e-05	0.0711547	0.52035	0.00117305	1.27183	0.662147	0.0483854	1.27591	-1.7889	-2.40266	-1.17514	-1.12675	-2.45105
TC0700004632.mm.1	chr7	Pira1	paired-Ig-like receptor A1	19	7.41 ± 0.07	9.48 ± 0.17	7.66 ± 0.32	8.5 ± 0.39	0.161571	3.16852e-05	0.026279	0.659024	0.00107612	1.58396	0.366398	-0.24687	0.979665	-1.45681	-2.07008	-0.84354	-1.09041	-1.82321
TC0700000030.mm.1	chr7	Pira6	paired-Ig-like receptor A6	19	6.62 ± 0.06	8.48 ± 0.14	6.84 ± 0.19	7.46 ± 0.31	0.0504209	9.1742e-06	0.0050492	0.518913	0.000795244	2.35539	0.403538	-0.218985	1.02606	-1.24295	-1.86547	-0.620423	-0.839408	-1.64648
TC0700004631.mm.1	chr7	Pirb	paired Ig-like receptor B	19	7.83 ± 0.1	10.42 ± 0.21	8.03 ± 0.24	9.02 ± 0.48	0.0609847	2.03602e-05	0.0154962	0.527529	0.000969197	1.71977	0.59429	-0.206694	1.39527	-1.78941	-2.59039	-0.988423	-1.19512	-2.3837
TC1900000027.mm.1	chr19	Pitpnm1	phosphatidylinositol transfer protein, membrane-associated 1	19	5.41 ± 0.02	6.31 ± 0.13	5.38 ± 0.03	5.75 ± 0.15	0.0160884	2.78037e-05	0.0266787	0.4933	0.00106996	1.57314	0.291981	0.0274041	0.556557	-0.638188	-0.902765	-0.373611	-0.346207	-0.930169
TC0100002028.mm.1	chr1	Pkhd1	polycystic kidney and hepatic disease 1	19	6.94 ± 0.12	6.33 ± 0.11	6.79 ± 0.33	6.28 ± 0.09	0.488493	0.00115825	0.712324	0.859262	0.00530562	1.13143	0.0991112	0.151558	0.046664	0.558302	0.610749	0.505855	0.657413	0.459191
TC0800002556.mm.1	chr8	Pkn1	protein kinase N1	19	6.64 ± 0.03	7.04 ± 0.07	6.57 ± 0.07	6.74 ± 0.08	0.0127632	0.00044392	0.102279	0.481486	0.00318621	1.26041	0.181276	0.069657	0.292896	-0.287095	-0.398714	-0.175475	-0.105818	-0.468371
TC0800001244.mm.1	chr8	Pla2g15	phospholipase A2, group XV	19	9.03 ± 0.1	10.12 ± 0.09	9.09 ± 0.26	9.38 ± 0.15	0.0208875	8.91264e-05	0.00775468	0.505809	0.00136602	2.00384	0.336781	-0.0640648	0.737627	-0.691602	-1.09245	-0.290756	-0.354821	-1.02838
TC0100003233.mm.1	chr1	Pla2g4a	phospholipase A2, group IVA (cytosolic, calcium-dependent)	19	6.33 ± 0.04	8.23 ± 0.21	6.26 ± 0.24	7.37 ± 0.37	0.0702515	1.20046e-05	0.114463	0.549875	0.000850984	1.25712	0.459257	0.064341	0.854174	-1.50739	-1.9023	-1.11247	-1.04813	-1.96664
TC0800000286.mm.1	chr8	Plat	plasminogen activator, tissue	19	5.37 ± 0.12	4.88 ± 0.09	5.3 ± 0.16	4.97 ± 0.05	0.911854	0.000857538	0.43276	0.958979	0.00467367	1.19008	-0.0111408	0.0686316	-0.0909132	0.410532	0.490304	0.330759	0.399391	0.421673
TC1400000176.mm.1	chr14	Plau	plasminogen activator, urokinase	19	5.88 ± 0.12	5.55 ± 0.1	5.89 ± 0.21	5.43 ± 0.09	0.622018	0.00268744	0.56662	0.904354	0.00894109	1.16869	0.0561215	-0.009208	0.121451	0.400108	0.334779	0.465438	0.45623	0.343987
TC0800001407.mm.1	chr8	Plcg2	phospholipase C, gamma 2	19	5.88 ± 0.05	7.07 ± 0.15	5.92 ± 0.25	6.47 ± 0.2	0.0900983	4.92962e-05	0.0562449	0.583636	0.00119136	1.29066	0.281399	-0.0399475	0.602745	-0.872075	-1.19342	-0.550729	-0.590676	-1.15347
TC0700002669.mm.1	chr7	Pld3	phospholipase D family, member 3	19	8.41 ± 0.13	7.86 ± 0.09	8.56 ± 0.37	7.95 ± 0.06	0.410906	0.000894248	0.814109	0.822232	0.00478903	1.09858	-0.119225	-0.152954	-0.085496	0.581813	0.548084	0.615542	0.462588	0.701038
TC1200001272.mm.1	chr12	Pld4	phospholipase D family, member 4	19	9.12 ± 0.09	13.13 ± 0.26	8.87 ± 0.3	10.98 ± 0.67	0.00806836	1.23012e-06	0.0290868	0.462532	0.000164735	1.53092	1.20078	0.251523	2.15005	-3.0571	-4.00636	-2.10784	-1.85631	-4.25788
TC1100002249.mm.1	chr11	Plek	pleckstrin	19	8.47 ± 0.13	10.38 ± 0.33	8.39 ± 0.34	8.99 ± 0.34	0.0200549	0.000490214	0.0365014	0.502628	0.00350289	1.42534	0.735582	0.0862662	1.3849	-1.2518	-1.90111	-0.602479	-0.516213	-1.98738
TC0800001903.mm.1	chr8	Plekha2	pleckstrin homology domain-containing, family A (phosphoinositide binding specific) member 2	19	6.7 ± 0.06	7.43 ± 0.13	6.75 ± 0.14	6.93 ± 0.14	0.0705217	0.00127941	0.028694	0.549882	0.00562068	1.53317	0.222133	-0.0539519	0.498218	-0.450859	-0.726944	-0.174774	-0.228726	-0.672993
TC0100002471.mm.1	chr1	Plekhm3	pleckstrin homology domain containing, family M, member 3	19	5.56 ± 0.04	5.96 ± 0.07	5.56 ± 0.08	5.7 ± 0.12	0.108461	0.00326773	0.109779	0.616523	0.00963072	1.25848	0.132119	0.0005349	0.263703	-0.270405	-0.40199	-0.138821	-0.138286	-0.402525
TC0900002514.mm.1	chr9	Plekho2	pleckstrin homology domain containing, family O member 2	19	6.71 ± 0.06	7.97 ± 0.15	6.61 ± 0.22	7.12 ± 0.2	0.00625246	3.19638e-05	0.0246448	0.429508	0.00107693	1.62756	0.480835	0.102886	0.858783	-0.885369	-1.26332	-0.507421	-0.404535	-1.3662
TC1700000122.mm.1	chr17	Plg	plasminogen	19	18.28 ± 0.12	18.66 ± 0.08	18.36 ± 0.12	18.68 ± 0.06	0.578823	0.0013942	0.736831	0.896281	0.00592307	1.1178	-0.0503422	-0.0807165	-0.019968	-0.346848	-0.377222	-0.316474	-0.39719	-0.296506
TC0400002980.mm.1	chr4	Plin2	perilipin 2	19	15.25 ± 0.2	14.46 ± 0.24	15.09 ± 0.37	14.2 ± 0.26	0.388066	0.00323298	0.842932	0.807639	0.00948332	1.09686	0.213126	0.16479	0.261462	0.838788	0.790452	0.887123	1.05191	0.625661
TC0900001175.mm.1	chr9	Plod2	procollagen lysine, 2-oxoglutarate 5-dioxygenase 2	19	4.92 ± 0.08	4.72 ± 0.03	4.87 ± 0.1	4.64 ± 0.05	0.296272	0.00235845	0.856675	0.764061	0.0083785	1.09307	0.0637618	0.0529355	0.0745882	0.2152	0.204373	0.226026	0.278961	0.151438
TC0600002697.mm.1	chr6	Plxna1	plexin A1	19	6.53 ± 0.06	6.19 ± 0.02	6.67 ± 0.19	6.32 ± 0.08	0.0917736	0.000406875	0.937365	0.588156	0.00297556	1.08388	-0.13738	-0.143474	-0.131286	0.344699	0.338605	0.350793	0.207319	0.482079
TC1800000689.mm.1	chr18	Pmaip1	phorbol-12-myristate-13-acetate-induced protein 1	19	4.84 ± 0.07	5.88 ± 0.12	4.96 ± 0.04	5.33 ± 0.14	0.0639992	7.12428e-06	0.00662962	0.544056	0.000712918	2.05906	0.212034	-0.121813	0.545881	-0.710312	-1.04416	-0.376465	-0.498278	-0.922345
TC1100000822.mm.1	chr11	Pmp22	peripheral myelin protein 22	19	7.22 ± 0.06	7.77 ± 0.17	7.31 ± 0.07	7.66 ± 0.14	0.927398	0.00231093	0.41322	0.961524	0.00801835	1.19503	0.0113171	-0.0914719	0.114106	-0.447286	-0.550075	-0.344497	-0.435969	-0.458603
TC1700001456.mm.1	chr17	Pnldc1	poly(A)-specific ribonuclease (PARN)-like domain containing 1	19	5.37 ± 0.17	4.9 ± 0.08	5.29 ± 0.24	4.8 ± 0.07	0.487227	0.0017119	0.937719	0.858296	0.00693424	1.08382	0.0902107	0.0801472	0.100274	0.4824	0.472336	0.492463	0.57261	0.392189
TC1600001607.mm.1	chr16	Poglut1	protein O-glucosyltransferase 1	19	6.45 ± 0.05	7.51 ± 0.1	6.36 ± 0.15	6.94 ± 0.2	0.0229267	1.37681e-05	0.0866976	0.508269	0.00086945	1.26424	0.328024	0.090693	0.565355	-0.818088	-1.05542	-0.580757	-0.490064	-1.14611
TC0X00002631.mm.1	chrX	Pola1	polymerase (DNA directed), alpha 1	19	6.73 ± 0.09	7.09 ± 0.06	6.59 ± 0.09	6.8 ± 0.07	0.011689	0.00128905	0.31578	0.478646	0.00571673	1.23435	0.206793	0.132006	0.281579	-0.284479	-0.359266	-0.209693	-0.077687	-0.491272
TC1200001861.mm.1	chr12	Pole2	polymerase (DNA directed), epsilon 2 (p59 subunit)	19	5.08 ± 0.06	5.57 ± 0.12	5.07 ± 0.02	5.27 ± 0.12	0.130676	0.00315323	0.150161	0.634736	0.00940782	1.24995	0.155648	0.00801865	0.303278	-0.341748	-0.489377	-0.194118	-0.186099	-0.497396
TC1100003061.mm.1	chr11	Polr2a	polymerase (RNA) II (DNA directed) polypeptide A	19	9.43 ± 0.05	9.84 ± 0.07	9.32 ± 0.22	9.55 ± 0.06	0.0277824	0.0014866	0.277438	0.51115	0.00606251	1.23707	0.199006	0.106943	0.291069	-0.316776	-0.408838	-0.224713	-0.117769	-0.515782
TC1700002298.mm.1	chr17	Pot1b	protection of telomeres 1B	19	6.08 ± 0.07	8.48 ± 0.22	6.07 ± 0.22	7.5 ± 0.44	0.0897269	4.44095e-06	0.0979345	0.58344	0.000501264	1.26148	0.497027	0.0134711	0.980583	-1.9119	-2.39546	-1.42834	-1.41487	-2.40893
TC0700002623.mm.1	chr7	Pou2f2	POU domain, class 2, transcription factor 2	19	4.96 ± 0.1	6.66 ± 0.12	5.04 ± 0.16	5.89 ± 0.3	0.081337	5.23444e-06	0.0357821	0.564918	0.000639319	1.43485	0.347224	-0.0813472	0.775795	-1.27846	-1.70703	-0.849886	-0.931233	-1.62568
TC0600001279.mm.1	chr6	Pparg	peroxisome proliferator activated receptor gamma	19	9.43 ± 0.28	10.99 ± 0.16	9.38 ± 0.43	10.08 ± 0.15	0.0546383	0.000181799	0.0768094	0.520838	0.00170323	1.26728	0.476175	0.0420807	0.910269	-1.12603	-1.56012	-0.691935	-0.649855	-1.6022
TC0200004485.mm.1	chr2	Ppip5k1	diphosphoinositol pentakisphosphate kinase 1	19	4.64 ± 0.04	4.53 ± 0.02	4.66 ± 0.03	4.58 ± 0.01	0.194549	0.00184271	0.583066	0.701899	0.00718093	1.16294	-0.0357554	-0.0209839	-0.050527	0.0993395	0.114111	0.0845679	0.063584	0.135095
TC1000001512.mm.1	chr10	Ppm1h	protein phosphatase 1H (PP2C domain containing)	19	5.86 ± 0.04	6.43 ± 0.1	5.81 ± 0.09	6.02 ± 0.14	0.0326793	0.00105332	0.0894287	0.513051	0.00519233	1.26372	0.227168	0.0518652	0.402471	-0.390711	-0.566013	-0.215408	-0.163543	-0.617879
TC0700002159.mm.1	chr7	Ppp1r12c	protein phosphatase 1, regulatory (inhibitor) subunit 12C	19	5.65 ± 0.01	5.97 ± 0.06	5.71 ± 0.03	5.79 ± 0.07	0.230736	0.0012721	0.0255576	0.720811	0.0055808	1.59755	0.0617244	-0.0607505	0.184199	-0.195391	-0.317866	-0.0729163	-0.133667	-0.257116
TC1700000707.mm.1	chr17	Ppp1r18	protein phosphatase 1, regulatory subunit 18	19	4.99 ± 0.05	5.35 ± 0.06	4.96 ± 0.07	5.06 ± 0.09	0.0308141	0.00317536	0.0633305	0.512484	0.00942549	1.28076	0.156874	0.0248859	0.288862	-0.230861	-0.362849	-0.0988733	-0.0739874	-0.387735
TC0600000016.mm.1	chr6	Ppp1r9a	protein phosphatase 1, regulatory (inhibitor) subunit 9A	19	5.14 ± 0.02	4.9 ± 0.04	5.35 ± 0.03	5.17 ± 0.05	6.27533e-06	2.90509e-05	0.496595	0.0987925	0.00107113	1.17984	-0.240444	-0.215707	-0.26518	0.209531	0.234268	0.184795	-0.0309128	0.449975
TC1100001451.mm.1	chr11	Ppp1r9b	protein phosphatase 1, regulatory subunit 9B	19	7.14 ± 0.05	7.73 ± 0.1	7.16 ± 0.14	7.22 ± 0.11	0.0208957	0.00319977	0.0123164	0.506025	0.00943227	1.7395	0.238746	-0.0243782	0.50187	-0.324157	-0.587281	-0.0610324	-0.0854106	-0.562903
TC1900001005.mm.1	chr19	Ppp2r5b	protein phosphatase 2, regulatory subunit B, beta	19	5.63 ± 0.04	5.46 ± 0.03	5.62 ± 0.09	5.47 ± 0.03	0.930857	0.000999206	0.763767	0.961864	0.00502821	1.11152	-0.00349263	0.00862195	-0.0156072	0.161226	0.173341	0.149111	0.157733	0.164719
TC1100004261.mm.1	chr11	Ppp3r1	protein phosphatase 3, regulatory subunit B, alpha isoform (calcineurin B, type I)	19	8.26 ± 0.03	8.57 ± 0.06	8.28 ± 0.08	8.44 ± 0.08	0.328404	0.00128172	0.240487	0.783748	0.00564466	1.23932	0.0594013	-0.0124646	0.131267	-0.232301	-0.304166	-0.160435	-0.172899	-0.291702
TC0700002166.mm.1	chr7	Ppp6r1	protein phosphatase 6, regulatory subunit 1	19	9.48 ± 0.06	9.72 ± 0.05	9.45 ± 0.13	9.71 ± 0.07	0.762091	0.00206636	0.868232	0.936961	0.00769585	1.09134	0.021049	0.0325716	0.0095264	-0.253764	-0.242242	-0.265287	-0.232715	-0.274813
TC0400001382.mm.1	chr4	Ppt1	palmitoyl-protein thioesterase 1	19	9.7 ± 0.12	10.57 ± 0.08	9.56 ± 0.26	9.92 ± 0.18	0.0157697	0.00067539	0.0962804	0.491423	0.0041746	1.26198	0.395283	0.137536	0.653031	-0.619781	-0.877529	-0.362033	-0.224498	-1.01506
TC1700002813.mm.1	chr17	Ppt2	palmitoyl-protein thioesterase 2	19	7.04 ± 0.02	7.54 ± 0.07	7.03 ± 0.03	7.19 ± 0.03	0.000565606	8.17787e-07	0.000898777	0.356722	0.000124065	1.80803	0.1789	0.00943505	0.348366	-0.330006	-0.499472	-0.160541	-0.151106	-0.508907
TC0400003847.mm.1	chr4	Pqlc2	PQ loop repeat containing 2	19	6.04 ± 0.03	5.91 ± 0.03	6.09 ± 0.02	5.93 ± 0.05	0.34648	0.000792987	0.749924	0.788218	0.00456558	1.114	-0.0330829	-0.0441332	-0.0220326	0.142523	0.131473	0.153574	0.10944	0.175606
TC1200001464.mm.1	chr12	Pqlc3	PQ loop repeat containing	19	6.13 ± 0.08	7.08 ± 0.09	6.2 ± 0.08	6.41 ± 0.22	0.0458011	0.000725271	0.0169531	0.516942	0.00430631	1.70623	0.299992	-0.0699163	0.669901	-0.582918	-0.952826	-0.213009	-0.282926	-0.88291
TC0200005175.mm.1	chr2	Prex1	phosphatidylinositol-3,4,5-trisphosphate-dependent Rac exchange factor 1	19	5.9 ± 0.04	6.44 ± 0.06	5.93 ± 0.1	6.12 ± 0.09	0.0558095	0.000102017	0.025237	0.521496	0.00140155	1.60494	0.144949	-0.0288107	0.318708	-0.365589	-0.539349	-0.19183	-0.22064	-0.510538
TC0700001756.mm.1	chr7	Prkcb	protein kinase C, beta	19	6.47 ± 0.08	8.77 ± 0.27	6.48 ± 0.12	7.49 ± 0.37	0.0230836	8.57049e-06	0.0210575	0.508566	0.000735572	1.67661	0.635784	-0.0116404	1.28321	-1.65611	-2.30353	-1.00868	-1.02032	-2.29189
TC1200000647.mm.1	chr12	Prkch	protein kinase C, eta	19	7.18 ± 0.05	7.97 ± 0.15	7.21 ± 0.26	7.56 ± 0.08	0.13841	0.000266724	0.0887656	0.638647	0.00219031	1.26377	0.187102	-0.0304769	0.40468	-0.565831	-0.783409	-0.348252	-0.378729	-0.752932
TC1600000788.mm.1	chr16	Pros1	protein S (alpha)	19	10 ± 0.09	10.32 ± 0.09	9.82 ± 0.23	10.2 ± 0.04	0.139715	0.00303681	0.740508	0.638989	0.00927613	1.1162	0.153999	0.187313	0.120684	-0.348484	-0.315169	-0.381799	-0.194485	-0.502482
TC1200000524.mm.1	chr12	Prpf39	PRP39 pre-mRNA processing factor 39 homolog (yeast)	19	9.18 ± 0.07	9.61 ± 0.07	9.05 ± 0.36	9.49 ± 0.05	0.297955	0.00239414	0.997264	0.765805	0.0084465	1.07746	0.129292	0.12971	0.128874	-0.43707	-0.436652	-0.437488	-0.307778	-0.566362
TC0X00003361.mm.1	chrX	Prps2	phosphoribosyl pyrophosphate synthetase 2	19	8.18 ± 0.11	9.38 ± 0.06	7.96 ± 0.16	9.2 ± 0.12	0.0658025	4.24865e-09	0.87028	0.546884	8.36334e-11	1.09126	0.200919	0.217738	0.1841	-1.21646	-1.19964	-1.23328	-1.01554	-1.41738
TC0700004628.mm.1	chr7	Prr14	proline rich 14	19	7.28 ± 0.05	7.5 ± 0.05	7.21 ± 0.11	7.47 ± 0.07	0.42231	0.0013896	0.786506	0.82774	0.00592107	1.10526	0.0508329	0.0678235	0.0338424	-0.240987	-0.223997	-0.257978	-0.190154	-0.29182
TC0100003409.mm.1	chr1	Prrx1	paired related homeobox 1	4	4.28 ± 0.08	4.04 ± 0.03	4.26 ± 0.13	4.05 ± 0.04	0.951309	0.00283165	0.79152	0.962779	0.00916531	1.10328	0.0038726	0.0206556	-0.0129104	0.222226	0.239009	0.205443	0.226099	0.218354
TC0700004664.mm.1	chr7	Prss53	protease, serine 53	19	5.04 ± 0.03	4.89 ± 0.06	5.13 ± 0.1	4.91 ± 0.03	0.297077	0.00156819	0.477363	0.765605	0.0063438	1.18302	-0.0505994	-0.0847343	-0.0164644	0.180413	0.146278	0.214547	0.129813	0.231012
TC1900000312.mm.1	chr19	Prune2	prune homolog 2 (Drosophila)	10	4.04 ± 0.06	4.85 ± 0.08	4.07 ± 0.12	4.44 ± 0.2	0.1553	0.000261328	0.102776	0.653065	0.00214312	1.2602	0.187931	-0.0302869	0.40615	-0.595745	-0.813964	-0.377527	-0.407814	-0.783677
TC0200000383.mm.1	chr2	Psd4	pleckstrin and Sec7 domain containing 4	19	5.65 ± 0.02	6.23 ± 0.1	5.59 ± 0.07	5.84 ± 0.14	0.033659	0.000679073	0.119968	0.513373	0.00419063	1.25525	0.228271	0.067284	0.389258	-0.416347	-0.577334	-0.25536	-0.188076	-0.644618
TC0300001136.mm.1	chr3	Psma5	proteasome (prosome, macropain) subunit, alpha type 5	19	9.78 ± 0.04	9.54 ± 0.05	9.81 ± 0.06	9.66 ± 0.05	0.156305	0.00119717	0.33979	0.653935	0.00535058	1.2286	-0.0716648	-0.0243216	-0.119008	0.191311	0.238654	0.143968	0.119646	0.262976
TC0800002842.mm.1	chr8	Psmb10	proteasome (prosome, macropain) subunit, beta type 10	19	7.58 ± 0.07	8.18 ± 0.13	7.45 ± 0.25	7.85 ± 0.08	0.0716838	0.000581731	0.39077	0.550222	0.00385588	1.20348	0.224322	0.122026	0.326618	-0.502483	-0.604779	-0.400187	-0.278161	-0.726805
TC1700000622.mm.1	chr17	Psmb8	proteasome (prosome, macropain) subunit, beta type 8 (large multifunctional peptidase 7)	19	6.26 ± 0.07	6.77 ± 0.06	6.16 ± 0.2	6.35 ± 0.08	0.0082821	0.00115283	0.0851654	0.464549	0.00529133	1.2645	0.262737	0.103409	0.422066	-0.346024	-0.505353	-0.186696	-0.0832868	-0.608761
TC0700002028.mm.1	chr7	Psmd13	proteasome (prosome, macropain) 26S subunit, non-ATPase, 13	19	7.22 ± 0.06	7.02 ± 0.03	7.24 ± 0.1	7.06 ± 0.05	0.586835	0.00263469	0.856839	0.898689	0.00879877	1.09295	-0.0293057	-0.0196211	-0.0389904	0.189879	0.199564	0.180194	0.160573	0.219185
TC1100004291.mm.1	chr11	Psme2b	protease (prosome, macropain) activator subunit 2B	19	10.67 ± 0.19	12.05 ± 0.15	10.51 ± 0.64	11.27 ± 0.23	0.0885993	0.000833194	0.24342	0.578626	0.00462999	1.2391	0.469432	0.156424	0.78244	-1.07308	-1.38609	-0.760076	-0.603652	-1.54252
TC0900000679.mm.1	chr9	Pstpip1	proline-serine-threonine phosphatase-interacting protein 1	19	5.06 ± 0.04	5.87 ± 0.13	5.06 ± 0.11	5.34 ± 0.16	0.0346975	0.000266026	0.0348575	0.513594	0.00216434	1.44855	0.266238	0.0002723	0.532204	-0.54279	-0.808756	-0.276825	-0.276552	-0.809028
TC0400001593.mm.1	chr4	Ptafr	platelet-activating factor receptor	19	7.34 ± 0.13	5.95 ± 0.12	7.26 ± 0.29	6.36 ± 0.19	0.320823	3.88379e-06	0.142767	0.782177	0.000378595	1.25101	-0.166441	0.084295	-0.417178	1.14422	1.39496	0.893484	0.977779	1.31066
TC0400002757.mm.1	chr4	Ptbp3	polypyrimidine tract binding protein 3	19	11.26 ± 0.11	11.9 ± 0.1	11.09 ± 0.3	11.54 ± 0.03	0.0391879	0.000357696	0.43143	0.514807	0.00249758	1.19021	0.268475	0.172395	0.364556	-0.544823	-0.640904	-0.448742	-0.276348	-0.813299
TC0X00003241.mm.1	chrX	Ptchd1	patched domain containing 1	2	3.69 ± 0.05	4.14 ± 0.07	3.82 ± 0.08	3.88 ± 0.07	0.366017	0.001578	0.00854116	0.792079	0.00646449	1.9651	0.0612234	-0.137404	0.25985	-0.252782	-0.451409	-0.0541546	-0.191558	-0.314005
TC0200000651.mm.1	chr2	Ptgs1	prostaglandin-endoperoxide synthase 1	19	7.26 ± 0.07	8.13 ± 0.26	7.25 ± 0.16	7.73 ± 0.17	0.257026	0.00166192	0.290949	0.740128	0.00676569	1.23627	0.207491	0.0147381	0.400243	-0.673261	-0.866013	-0.480508	-0.46577	-0.880751
TC1400002267.mm.1	chr14	Ptk2b	PTK2 protein tyrosine kinase 2 beta	19	8.75 ± 0.09	9.73 ± 0.08	8.57 ± 0.27	9.04 ± 0.09	0.0015797	1.16679e-05	0.0387824	0.371689	0.000846036	1.40102	0.438067	0.18027	0.695863	-0.730064	-0.98786	-0.472268	-0.291997	-1.16813
TC0100000790.mm.1	chr1	Ptma	prothymosin alpha	19	15.01 ± 0.08	15.53 ± 0.09	14.91 ± 0.22	15.37 ± 0.12	0.267229	0.000495131	0.792835	0.749832	0.00350509	1.10321	0.129383	0.0993635	0.159402	-0.496453	-0.526472	-0.466434	-0.36707	-0.625836
TC0400001530.mm.1	chr4	Ptp4a2	protein tyrosine phosphatase 4a2	19	12.85 ± 0.05	13.34 ± 0.11	12.82 ± 0.1	13.03 ± 0.1	0.0717747	0.000917804	0.131813	0.550265	0.00479547	1.25303	0.16562	0.029359	0.301882	-0.3518	-0.488062	-0.215539	-0.18618	-0.517421
TC1500000524.mm.1	chr15	Ptp4a3	protein tyrosine phosphatase 4a3	19	4.95 ± 0.04	5.23 ± 0.05	4.83 ± 0.11	5.06 ± 0.1	0.0469679	0.00167102	0.71492	0.51733	0.00680465	1.1267	0.1465	0.121305	0.171695	-0.2586	-0.283795	-0.233406	-0.112101	-0.4051
TC0200002602.mm.1	chr2	Ptpn1	protein tyrosine phosphatase, non-receptor type 1	19	7.51 ± 0.05	8.86 ± 0.21	7.39 ± 0.14	8.1 ± 0.3	0.0462886	0.000130509	0.129008	0.517115	0.00145179	1.25367	0.438288	0.114134	0.762443	-1.0291	-1.35326	-0.704947	-0.590813	-1.46739
TC0500001006.mm.1	chr5	Ptpn13	protein tyrosine phosphatase, non-receptor type 13	19	4.93 ± 0.02	4.74 ± 0.02	4.88 ± 0.08	4.71 ± 0.03	0.290517	6.1504e-05	0.787387	0.759627	0.00125279	1.10457	0.0359077	0.0449065	0.026909	0.180125	0.189124	0.171126	0.216033	0.144217
TC0100001821.mm.1	chr1	Ptpn14	protein tyrosine phosphatase, non-receptor type 14	19	5.07 ± 0.03	4.93 ± 0.04	5.02 ± 0.07	4.85 ± 0.04	0.166405	0.00234056	0.765968	0.663439	0.00814262	1.11091	0.0603538	0.0477767	0.072931	0.151704	0.139126	0.164281	0.212057	0.0913498
TC0300001064.mm.1	chr3	Ptpn22	protein tyrosine phosphatase, non-receptor type 22 (lymphoid)	19	6.04 ± 0.1	9.93 ± 0.26	5.88 ± 0.15	7.76 ± 0.57	0.0038919	4.40865e-07	0.00958783	0.409825	6.07047e-05	1.88163	1.16425	0.150566	2.17793	-2.88405	-3.89773	-1.87037	-1.7198	-4.0483
TC0600003114.mm.1	chr6	Ptpn6	protein tyrosine phosphatase, non-receptor type 6	19	8.56 ± 0.08	10.9 ± 0.24	8.6 ± 0.2	9.63 ± 0.43	0.0394387	1.77179e-05	0.0298582	0.514854	0.000916933	1.52433	0.61635	-0.0392162	1.27192	-1.68758	-2.34314	-1.03201	-1.07123	-2.30393
TC0100003167.mm.1	chr1	Ptprc	protein tyrosine phosphatase, receptor type, C	19	9.05 ± 0.11	12.65 ± 0.23	8.89 ± 0.39	10.72 ± 0.67	0.0190137	6.06871e-06	0.0420893	0.49999	0.000695834	1.36675	1.04876	0.16198	1.93553	-2.71086	-3.59763	-1.82408	-1.6621	-3.75961
TC0700001959.mm.1	chr7	Ptpre	protein tyrosine phosphatase, receptor type, E	19	5.74 ± 0.08	7.04 ± 0.16	5.79 ± 0.08	6.29 ± 0.26	0.0564537	8.87347e-05	0.0315203	0.522136	0.0013652	1.4754	0.350522	-0.0516817	0.752726	-0.899126	-1.30133	-0.496922	-0.548604	-1.24965
TC0200004090.mm.1	chr2	Ptprj	protein tyrosine phosphatase, receptor type, J	19	11.9 ± 0.04	13.15 ± 0.14	12.07 ± 0.23	12.68 ± 0.2	0.328227	1.62988e-05	0.0521086	0.783732	0.000895715	1.3004	0.151171	-0.164385	0.466726	-0.930949	-1.2465	-0.615393	-0.779778	-1.08212
TC1700002438.mm.1	chr17	Ptprm	protein tyrosine phosphatase, receptor type, M	19	6.5 ± 0.04	7.71 ± 0.21	6.57 ± 0.2	7.25 ± 0.21	0.270205	5.8321e-05	0.134142	0.752461	0.00120711	1.25261	0.194686	-0.074604	0.463977	-0.939445	-1.20874	-0.670155	-0.744759	-1.13413
TC1700002324.mm.1	chr17	Ptprs	protein tyrosine phosphatase, receptor type, S	19	5.75 ± 0.03	5.96 ± 0.04	5.73 ± 0.08	5.78 ± 0.02	0.0168294	0.00327205	0.0381528	0.494813	0.00964922	1.40509	0.0978894	0.0151361	0.180643	-0.127153	-0.209906	-0.0443997	-0.0292636	-0.225042
TC0500001264.mm.1	chr5	Pxn	paxillin	19	6.45 ± 0.04	6.95 ± 0.04	6.42 ± 0.08	6.7 ± 0.05	0.0119823	7.26973e-07	0.037252	0.479603	8.70419e-05	1.4148	0.135703	0.0271653	0.24424	-0.385161	-0.493699	-0.276624	-0.249459	-0.520864
TC0700004351.mm.1	chr7	Pycard	PYD and CARD domain containing	19	4.64 ± 0.06	6.58 ± 0.27	4.54 ± 0.15	5.08 ± 0.24	0.00103711	1.5165e-05	0.00297057	0.371366	0.000886509	2.84108	0.801317	0.101772	1.50086	-1.23795	-1.9375	-0.53841	-0.436638	-2.03927
TC0100001634.mm.1	chr1	Pydc3	pyrin domain containing 3	19	6.11 ± 0.13	7.29 ± 0.14	6.04 ± 0.26	6.68 ± 0.12	0.0312562	1.37878e-05	0.0798684	0.512652	0.000870774	1.26597	0.342861	0.0717676	0.613955	-0.911732	-1.18283	-0.640638	-0.56887	-1.25459
TC0100003591.mm.1	chr1	Pydc4	pyrin domain containing 4	19	6.28 ± 0.08	7.48 ± 0.18	6.16 ± 0.26	6.92 ± 0.19	0.0589732	2.77058e-05	0.200848	0.525303	0.00106985	1.24304	0.337297	0.116464	0.558129	-0.978472	-1.1993	-0.75764	-0.641175	-1.31577
TC0100001632.mm.1	chr1	Pyhin1	pyrin and HIN domain family, member 1	19	8.27 ± 0.09	10.59 ± 0.14	8.06 ± 0.39	9.25 ± 0.35	0.00535054	2.07034e-06	0.0300213	0.420472	0.000287196	1.52002	0.767032	0.201918	1.33214	-1.75499	-2.3201	-1.18988	-0.987957	-2.52202
TC0800001698.mm.1	chr8	Rab20	RAB20, member RAS oncogene family	19	5.83 ± 0.1	6.51 ± 0.09	5.87 ± 0.22	6.23 ± 0.11	0.273817	0.000315369	0.175704	0.753155	0.00243329	1.24683	0.126975	-0.0318945	0.285845	-0.519593	-0.678463	-0.360723	-0.392617	-0.646568
TC0100000215.mm.1	chr1	Rab23	RAB23, member RAS oncogene family	19	5.54 ± 0.03	5.43 ± 0.05	5.72 ± 0.08	5.53 ± 0	0.00262164	0.00164429	0.386276	0.40365	0.00668	1.20718	-0.140348	-0.175131	-0.105565	0.149228	0.114445	0.184011	0.0088806	0.289576
TC1700000342.mm.1	chr17	Rab26os	RAB26, member RAS oncogene family, opposite strand	19	6.27 ± 0.08	6.07 ± 0.03	6.24 ± 0.1	5.92 ± 0.07	0.173652	0.000934727	0.345719	0.668514	0.00485335	1.2233	0.0901866	0.0287208	0.151652	0.259238	0.197772	0.320704	0.349425	0.169052
TC1000001744.mm.1	chr10	Rab32	RAB32, member RAS oncogene family	19	8 ± 0.05	8.93 ± 0.14	7.94 ± 0.32	8.44 ± 0.16	0.0844251	0.000225197	0.167383	0.570929	0.00185685	1.24813	0.27364	0.0587844	0.488496	-0.713638	-0.928494	-0.498782	-0.439998	-0.987279
TC0900002310.mm.1	chr9	Rab39	RAB39, member RAS oncogene family	18	4.63 ± 0.03	5.33 ± 0.17	4.46 ± 0.2	4.93 ± 0.22	0.0928301	0.00229567	0.483115	0.589344	0.00800251	1.18208	0.285618	0.171189	0.400046	-0.583259	-0.697688	-0.468831	-0.297642	-0.868877
TC0900002533.mm.1	chr9	Rab8b	RAB8B, member RAS oncogene family	19	9.17 ± 0.09	10.47 ± 0.2	9.25 ± 0.3	9.65 ± 0.32	0.115155	0.00169959	0.0613273	0.624536	0.00686363	1.28265	0.373131	-0.0781	0.824362	-0.850556	-1.30179	-0.399325	-0.477425	-1.22369
TC0500003560.mm.1	chr5	Rac1	RAS-related C3 botulinum substrate 1	19	9.48 ± 0.05	9.79 ± 0.05	9.39 ± 0.14	9.63 ± 0.07	0.088723	0.000933534	0.583761	0.582228	0.00485295	1.16244	0.120043	0.0831139	0.156971	-0.270822	-0.307751	-0.233893	-0.150779	-0.390864
TC1500001838.mm.1	chr15	Rac2	RAS-related C3 botulinum substrate 2	19	8.94 ± 0.13	11.56 ± 0.31	8.98 ± 0.31	10.2 ± 0.53	0.0792505	6.26965e-05	0.0618994	0.560303	0.00126497	1.28223	0.658072	-0.0470418	1.36319	-1.91726	-2.62238	-1.21215	-1.25919	-2.57534
TC1900000908.mm.1	chr19	Rad9a	RAD9 homolog A	19	5.94 ± 0.04	6.6 ± 0.06	6.05 ± 0.06	6.14 ± 0.09	0.0136188	2.99924e-05	0.000456606	0.484101	0.00107488	1.57607	0.176565	-0.105392	0.458522	-0.371849	-0.653807	-0.0898922	-0.195284	-0.548414
TC0300002674.mm.1	chr3	Rap1a	RAS-related protein-1a	19	11.98 ± 0.1	12.45 ± 0.08	11.92 ± 0.32	12.39 ± 0.12	0.637092	0.00316373	0.981877	0.907681	0.00942117	1.07788	0.0645275	0.067623	0.061432	-0.470245	-0.46715	-0.473341	-0.405718	-0.534773
TC1000002945.mm.1	chr10	Rap1b	RAS related protein 1b	19	12.69 ± 0.12	14.35 ± 0.17	12.62 ± 0.4	13.43 ± 0.3	0.0447869	6.03099e-05	0.0767404	0.516427	0.00123686	1.26736	0.493176	0.0650545	0.921298	-1.24035	-1.66847	-0.812228	-0.747174	-1.73353
TC1100003193.mm.1	chr11	Rap1gap2	RAP1 GTPase activating protein 2	19	5.46 ± 0.08	5.98 ± 0.07	5.47 ± 0.11	5.77 ± 0.17	0.398175	0.00205665	0.331873	0.817016	0.0076159	1.23138	0.0972663	-0.0148845	0.209417	-0.415956	-0.528107	-0.303805	-0.31869	-0.513223
TC0300003023.mm.1	chr3	Rap1gds1	RAP1, GTP-GDP dissociation stimulator 1	19	7.76 ± 0.07	8.36 ± 0.12	7.76 ± 0.13	8.04 ± 0.1	0.12173	0.00044867	0.119237	0.629448	0.00321667	1.25557	0.160417	-0.0011735	0.322007	-0.437221	-0.598811	-0.275631	-0.276804	-0.597638
TC0300000492.mm.1	chr3	Rap2b	RAP2B, member of RAS oncogene family	19	5.75 ± 0.03	6.54 ± 0.08	5.82 ± 0.22	6.17 ± 0.15	0.204033	0.000139672	0.0697247	0.70673	0.00145788	1.27303	0.149212	-0.0702344	0.368659	-0.569095	-0.788541	-0.349648	-0.419882	-0.718307
TC0200000507.mm.1	chr2	Rapgef1	Rap guanine nucleotide exchange factor (GEF) 1	19	7.95 ± 0.04	8.26 ± 0.05	7.76 ± 0.17	8.07 ± 0.07	0.0179936	0.000626366	0.983918	0.497894	0.00395822	1.07782	0.191156	0.192631	0.18968	-0.309848	-0.308373	-0.311324	-0.118692	-0.501004
TC0300002188.mm.1	chr3	Rapgef2	Rap guanine nucleotide exchange factor (GEF) 2	19	7.76 ± 0.06	8.53 ± 0.14	7.79 ± 0.23	8.18 ± 0.08	0.172345	0.000124612	0.108467	0.665271	0.00145037	1.25873	0.161046	-0.0307602	0.352853	-0.575842	-0.767649	-0.384036	-0.414796	-0.736888
TC0800001740.mm.1	chr8	Rasa3	RAS p21 protein activator 3	19	6.95 ± 0.11	7.77 ± 0.09	6.97 ± 0.2	7.27 ± 0.15	0.0661829	0.000378193	0.0507452	0.547138	0.00265429	1.30415	0.242928	-0.0174373	0.503293	-0.558661	-0.819027	-0.298296	-0.315733	-0.801589
TC0500001597.mm.1	chr5	Rasa4	RAS p21 protein activator 4	19	5.23 ± 0.03	5.59 ± 0.05	5.25 ± 0.07	5.37 ± 0.08	0.116116	0.000775912	0.0480287	0.624792	0.00456049	1.31821	0.0943033	-0.0274271	0.216034	-0.237392	-0.359122	-0.115662	-0.143089	-0.331695
TC0500002818.mm.1	chr5	Rasgef1b	RasGEF domain family, member 1B	19	8.79 ± 0.08	10.24 ± 0.16	8.96 ± 0.36	9.52 ± 0.2	0.143174	4.54254e-05	0.0224505	0.639654	0.00117308	1.65952	0.27411	-0.177286	0.725505	-1.00393	-1.45533	-0.552538	-0.729824	-1.27804
TC1300002418.mm.1	chr13	Rasgrf2	RAS protein-specific guanine nucleotide-releasing factor 2	14	4.19 ± 0.05	4.82 ± 0.06	4.17 ± 0.12	4.45 ± 0.05	0.00688412	2.39506e-06	0.0121111	0.437446	0.000289635	1.74623	0.193873	0.0171955	0.37055	-0.455452	-0.63213	-0.278775	-0.26158	-0.649325
TC0200004396.mm.1	chr2	Rasgrp1	RAS guanyl releasing protein 1	19	6.97 ± 0.04	8.23 ± 0.18	6.82 ± 0.22	7.48 ± 0.25	0.0222438	7.4211e-05	0.113174	0.507384	0.00129512	1.25734	0.454588	0.154534	0.754641	-0.962379	-1.26243	-0.662325	-0.507791	-1.41697
TC1700001173.mm.1	chr17	Rasgrp3	RAS, guanyl releasing protein 3	19	7.93 ± 0.09	8.22 ± 0.07	7.97 ± 0.23	8.34 ± 0.03	0.41228	0.00322012	0.665249	0.823971	0.00946847	1.14198	-0.0787778	-0.0375501	-0.120006	-0.326985	-0.285757	-0.368212	-0.405763	-0.248207
TC0200004665.mm.1	chr2	Rassf2	Ras association (RalGDS/AF-6) domain family member 2	19	4.72 ± 0.04	5.57 ± 0.08	4.79 ± 0.05	5.11 ± 0.16	0.0639889	1.86786e-05	0.0143641	0.543839	0.000925934	1.72597	0.191882	-0.0737067	0.457471	-0.589867	-0.855455	-0.324278	-0.397985	-0.781749
TC0600002978.mm.1	chr6	Rassf4	Ras association (RalGDS/AF-6) domain family member 4	19	7.27 ± 0.13	9.2 ± 0.11	7.19 ± 0.34	8.14 ± 0.34	0.0254515	1.36526e-05	0.0477552	0.510241	0.000868126	1.32181	0.564432	0.0739649	1.0549	-1.43879	-1.92925	-0.94832	-0.874356	-2.00322
TC0100003056.mm.1	chr1	Rassf5	Ras association (RalGDS/AF-6) domain family member 5	19	6.51 ± 0.02	6.92 ± 0.06	6.49 ± 0.08	6.74 ± 0.1	0.186701	0.000243713	0.24933	0.694259	0.00189908	1.23864	0.0951851	0.0127417	0.177629	-0.328754	-0.411198	-0.246311	-0.233569	-0.423939
TC1400002383.mm.1	chr14	Rb1	retinoblastoma 1	19	9.21 ± 0.08	10.76 ± 0.19	9.1 ± 0.36	9.83 ± 0.24	0.0206216	4.04865e-05	0.0581998	0.505588	0.00108893	1.28683	0.518236	0.107464	0.929008	-1.14599	-1.55676	-0.735221	-0.627757	-1.66423
TC0200005511.mm.1	chr2	Rbm12	RNA binding motif protein 12	19	8.01 ± 0.09	8.35 ± 0.05	8.03 ± 0.18	8.31 ± 0.06	0.913044	0.00184505	0.722404	0.959217	0.00718149	1.12385	0.00916172	-0.0207019	0.0390254	-0.311201	-0.341065	-0.281338	-0.30204	-0.320363
TC1800000434.mm.1	chr18	Rbm27	RNA binding motif protein 27	19	8.74 ± 0.04	8.97 ± 0.04	8.65 ± 0.19	8.92 ± 0.06	0.299332	0.00213911	0.792995	0.766647	0.00784608	1.10318	0.0733454	0.0915711	0.0551198	-0.252428	-0.234202	-0.270654	-0.179083	-0.325773
TC0X00001797.mm.1	chrX	Rbm3	RNA binding motif protein 3	19	9.25 ± 0.17	10.1 ± 0.16	9.33 ± 0.43	9.83 ± 0.11	0.637007	0.00251705	0.365807	0.907661	0.00863061	1.21783	0.0899032	-0.084169	0.263975	-0.675812	-0.849884	-0.50174	-0.585909	-0.765715
TC0200003526.mm.1	chr2	Rbm43	RNA binding motif protein 43	19	5.67 ± 0.04	5.89 ± 0.04	5.68 ± 0.06	5.72 ± 0.03	0.0437901	0.00336752	0.0250201	0.516143	0.00999789	1.6127	0.0784129	-0.0102667	0.167092	-0.123918	-0.212597	-0.0352382	-0.0455048	-0.202331
TC0900003043.mm.1	chr9	Rbm5	RNA binding motif protein 5	19	8.53 ± 0.07	8.92 ± 0.06	8.55 ± 0.15	8.72 ± 0.03	0.215267	0.00102074	0.115066	0.7107	0.0050756	1.25692	0.0892317	-0.0261378	0.204601	-0.280172	-0.395542	-0.164803	-0.190941	-0.369404
TC1700000839.mm.1	chr17	Rcan2	regulator of calcineurin 2	19	7.37 ± 0.18	6.9 ± 0.16	7.32 ± 0.21	6.76 ± 0.07	0.508039	0.00324578	0.755696	0.865632	0.00948869	1.11372	0.0989682	0.0527179	0.145218	0.510339	0.464089	0.556589	0.609307	0.411371
TC1400001031.mm.1	chr14	Rcbtb2	regulator of chromosome condensation (RCC1) and BTB (POZ) domain containing protein 2	19	6.88 ± 0.11	7.42 ± 0.03	6.92 ± 0.23	7.16 ± 0.1	0.301163	0.00177404	0.175779	0.76809	0.00708746	1.24683	0.110255	-0.036048	0.256557	-0.390363	-0.536666	-0.244061	-0.280109	-0.500618
TC0900000678.mm.1	chr9	Rcn2	reticulocalbin 2	19	5.76 ± 0.08	6.5 ± 0.09	5.79 ± 0.25	6.14 ± 0.14	0.181014	0.000395426	0.12104	0.687025	0.0028786	1.25501	0.167883	-0.0288139	0.364581	-0.542614	-0.739311	-0.345917	-0.374731	-0.710497
TC1100002374.mm.1	chr11	Rel	reticuloendotheliosis oncogene	19	9.41 ± 0.03	10.43 ± 0.11	9.44 ± 0.12	9.85 ± 0.27	0.114235	0.000478424	0.0778641	0.62398	0.00343008	1.26688	0.270785	-0.0348055	0.576376	-0.716674	-1.02227	-0.411083	-0.445889	-0.98746
TC0800002945.mm.1	chr8	Rfwd3	ring finger and WD repeat domain 3	19	7.27 ± 0.05	7.53 ± 0.04	7.09 ± 0.3	7.52 ± 0.05	0.352673	0.00311132	0.391765	0.788665	0.00936079	1.20328	0.0943235	0.181043	0.0076036	-0.345879	-0.259159	-0.432599	-0.251555	-0.440202
TC0100003264.mm.1	chr1	Rgl1	ral guanine nucleotide dissociation stimulator,-like 1	19	8.08 ± 0.1	9.03 ± 0.17	8.09 ± 0.2	8.64 ± 0.16	0.223555	0.00013003	0.201702	0.716935	0.0014516	1.24295	0.186099	-0.009617	0.381816	-0.747841	-0.943557	-0.552124	-0.561741	-0.93394
TC0100003207.mm.1	chr1	Rgs1	regulator of G-protein signaling 1	19	6.79 ± 0.16	8.61 ± 0.42	6.89 ± 0.29	7.95 ± 0.5	0.460716	0.0014202	0.318898	0.847081	0.00600228	1.23388	0.279827	-0.101217	0.660872	-1.44158	-1.82263	-1.06054	-1.16175	-1.72141
TC0700004363.mm.1	chr7	Rgs10	regulator of G-protein signalling 10	19	4.8 ± 0.07	5.37 ± 0.04	4.76 ± 0.04	4.89 ± 0.14	0.00846684	0.00117766	0.0240752	0.465487	0.00532922	1.64833	0.266322	0.0456849	0.486959	-0.351077	-0.571714	-0.13044	-0.0847552	-0.617399
TC0200005454.mm.1	chr2	Rgs19	regulator of G-protein signaling 19	19	5.48 ± 0.04	6.46 ± 0.09	5.47 ± 0.13	5.82 ± 0.12	0.00286039	2.7161e-06	0.00326845	0.405345	0.000331636	2.82567	0.32211	0.00588375	0.638336	-0.658611	-0.974837	-0.342385	-0.336501	-0.98072
TC0100003204.mm.1	chr1	Rgs2	regulator of G-protein signaling 2	19	7.93 ± 0.1	9.55 ± 0.13	7.65 ± 0.35	8.47 ± 0.32	0.00685642	4.69726e-05	0.0826262	0.437015	0.00117748	1.2651	0.677116	0.275002	1.07923	-1.21953	-1.62164	-0.817411	-0.54241	-1.89664
TC1100002471.mm.1	chr11	Rhbdf1	rhomboid family 1 (Drosophila)	19	5.15 ± 0.03	5.03 ± 0.01	5.06 ± 0.06	4.93 ± 0.04	0.0126991	0.00156848	0.892551	0.481036	0.00638682	1.09045	0.0930545	0.0885352	0.0975738	0.126703	0.122183	0.131222	0.219757	0.0336482
TC0900001400.mm.1	chr9	Rhoa	ras homolog gene family, member A	19	12.96 ± 0.1	13.58 ± 0.11	12.98 ± 0.23	13.35 ± 0.13	0.419774	0.00121925	0.332017	0.82723	0.00548585	1.23133	0.104221	-0.0217175	0.23016	-0.499403	-0.625342	-0.373465	-0.395182	-0.603625
TC0200002166.mm.1	chr2	Rin2	Ras and Rab interactor 2	19	6.91 ± 0.08	7.29 ± 0.07	6.74 ± 0.14	7.02 ± 0.09	0.0186349	0.00130727	0.571593	0.499577	0.00575489	1.16822	0.222525	0.173736	0.271314	-0.332445	-0.381234	-0.283656	-0.10992	-0.55497
TC1300000384.mm.1	chr13	Ripk1	receptor (TNFRSF)-interacting serine-threonine kinase 1	19	7.86 ± 0.03	8.15 ± 0.05	7.89 ± 0.18	8.13 ± 0.06	0.972987	0.00136114	0.708324	0.963665	0.00581126	1.13267	-0.00234202	-0.0282749	0.0235908	-0.266684	-0.292617	-0.240752	-0.269026	-0.264342
TC1400002103.mm.1	chr14	Ripk3	receptor-interacting serine-threonine kinase 3	19	4.98 ± 0.04	5.71 ± 0.16	4.98 ± 0.14	5.33 ± 0.2	0.209157	0.00209084	0.227653	0.708514	0.00776131	1.24037	0.191699	0.00794025	0.375458	-0.542132	-0.725891	-0.358373	-0.350433	-0.733831
TC0900002594.mm.1	chr9	Rnf111	ring finger 111	19	8.5 ± 0.05	8.81 ± 0.03	8.41 ± 0.12	8.68 ± 0.08	0.130305	0.000356628	0.771022	0.634583	0.0024755	1.11046	0.101688	0.0828605	0.120516	-0.29136	-0.310187	-0.272532	-0.189672	-0.393048
TC1100000531.mm.1	chr11	Rnf130	ring finger protein 130	19	10.05 ± 0.05	10.37 ± 0.06	10.03 ± 0.17	10.24 ± 0.07	0.345039	0.00261883	0.456464	0.788173	0.00879619	1.18694	0.0718735	0.0155199	0.128227	-0.265481	-0.321835	-0.209128	-0.193608	-0.337355
TC1200001549.mm.1	chr12	Rnf144a	ring finger protein 144A	19	5.61 ± 0.07	6.91 ± 0.15	5.69 ± 0.11	6.15 ± 0.24	0.0487621	5.45023e-05	0.018576	0.518157	0.00120452	1.69477	0.339368	-0.0782989	0.757035	-0.879901	-1.29757	-0.462235	-0.540533	-1.21927
TC1100000440.mm.1	chr11	Rnf145	ring finger protein 145	19	7.86 ± 0.11	8.34 ± 0.1	7.6 ± 0.17	8.12 ± 0.13	0.0596478	0.000593576	0.873189	0.526312	0.00389634	1.09112	0.237001	0.255887	0.218115	-0.503797	-0.484911	-0.522683	-0.266797	-0.740798
TC0800000912.mm.1	chr8	Rnf150	ring finger protein 150	19	5.39 ± 0.03	5.26 ± 0.02	5.39 ± 0.06	5.26 ± 0.02	0.874377	0.000364243	0.956273	0.953887	0.00263313	1.08199	0.00456827	0.00298455	0.006152	0.129968	0.128384	0.131551	0.134536	0.125399
TC0800003072.mm.1	chr8	Rnf166	ring finger protein 166	19	6.22 ± 0.1	6.82 ± 0.03	6.04 ± 0.21	6.36 ± 0.07	0.00320849	0.000147898	0.136958	0.407752	0.00147071	1.25204	0.318849	0.175795	0.461903	-0.458419	-0.601473	-0.315365	-0.13957	-0.777268
TC0400001737.mm.1	chr4	Rnf186	ring finger protein 186	19	7.37 ± 0.09	7 ± 0.05	7.39 ± 0.17	6.85 ± 0.11	0.53511	0.000174962	0.381682	0.877769	0.00169714	1.20945	0.0581829	-0.0244221	0.140788	0.453558	0.370953	0.536163	0.511741	0.395375
TC0400001510.mm.1	chr4	Rnf19b	ring finger protein 19B	19	8.13 ± 0.05	8.43 ± 0.07	7.98 ± 0.15	8.27 ± 0.04	0.0406648	0.000668239	0.887746	0.5152	0.00416821	1.09068	0.154236	0.14435	0.164122	-0.294166	-0.304052	-0.284279	-0.13993	-0.448402
TC1100002003.mm.1	chr11	Rnf213	ring finger protein 213	19	10.72 ± 0.06	11.5 ± 0.09	10.56 ± 0.37	11.12 ± 0.17	0.0986739	0.000501927	0.511883	0.59961	0.00351236	1.17368	0.268003	0.165729	0.370276	-0.672015	-0.774288	-0.569741	-0.404012	-0.940017
TC0500003540.mm.1	chr5	Rnf216	ring finger protein 216	19	7.96 ± 0.04	8.3 ± 0.05	7.87 ± 0.22	8.16 ± 0.03	0.137357	0.000763671	0.745393	0.63839	0.00441575	1.11517	0.116605	0.0920322	0.141178	-0.312456	-0.337029	-0.287883	-0.195851	-0.429061
TC1000001605.mm.1	chr10	Rnf41	ring finger protein 41	19	6.28 ± 0.06	6.76 ± 0.07	6.27 ± 0.15	6.43 ± 0.04	0.0257312	0.00030632	0.0343368	0.510287	0.00235881	1.44989	0.169696	0.0101198	0.329272	-0.319679	-0.479255	-0.160103	-0.149983	-0.489375
TC0200002384.mm.1	chr2	Romo1	reactive oxygen species modulator 1	19	5.9 ± 0.04	5.8 ± 0.05	5.98 ± 0.07	5.78 ± 0.02	0.452052	0.00164118	0.18341	0.844795	0.00659889	1.24516	-0.03091	-0.0867462	0.0249262	0.15331	0.0974736	0.209146	0.1224	0.18422
TC0X00000204.mm.1	chrX	Rp2h	retinitis pigmentosa 2 homolog (human)	19	6.66 ± 0.05	7.54 ± 0.09	6.46 ± 0.27	6.96 ± 0.19	0.0135956	0.000151071	0.195833	0.483242	0.00147996	1.24368	0.386567	0.199322	0.573811	-0.694897	-0.882141	-0.507653	-0.30833	-1.08146
TC0900001605.mm.1	chr9	Rpl14	ribosomal protein L14	19	12.18 ± 0.03	12.53 ± 0.04	12.18 ± 0.15	12.56 ± 0.05	0.88263	1.87707e-05	0.805455	0.954129	0.000927569	1.10121	-0.008901	0.005958	-0.02376	-0.364193	-0.349334	-0.379052	-0.373094	-0.355292
TC0800002412.mm.1	chr8	Rpl18a	ribosomal protein L18A	19	12.16 ± 0.05	12.37 ± 0.05	12.12 ± 0.08	12.36 ± 0.04	0.608939	0.000333749	0.816889	0.90075	0.00244298	1.09834	0.0251542	0.0364985	0.01381	-0.22239	-0.211046	-0.233734	-0.197236	-0.247545
TC1500001896.mm.1	chr15	Rpl3	ribosomal protein L3	19	13.8 ± 0.08	14.35 ± 0.07	13.58 ± 0.28	14.07 ± 0.1	0.0444873	0.000381464	0.763599	0.516313	0.00270139	1.11182	0.251474	0.216352	0.286596	-0.52202	-0.557142	-0.486897	-0.270546	-0.773493
TC0500001353.mm.1	chr5	Rpl6	ribosomal protein L6	19	6.89 ± 0.05	7.13 ± 0.04	6.8 ± 0.14	7.09 ± 0.03	0.286972	0.00043268	0.722695	0.758927	0.00317638	1.12336	0.0646521	0.0858271	0.043477	-0.262874	-0.241699	-0.284049	-0.198222	-0.327526
TC0500002484.mm.1	chr5	Rpl9	ribosomal protein L9	19	7.45 ± 0.06	7.71 ± 0.05	7.39 ± 0.14	7.57 ± 0.04	0.103684	0.00220705	0.502993	0.606071	0.00786503	1.17784	0.103283	0.0623698	0.144197	-0.219662	-0.260576	-0.178749	-0.116379	-0.322946
TC0500001266.mm.1	chr5	Rplp0	ribosomal protein, large, P0	19	10.45 ± 0.04	10.78 ± 0.05	10.36 ± 0.09	10.55 ± 0.07	0.0118955	0.000356167	0.220164	0.479494	0.00246312	1.24094	0.160997	0.089	0.232994	-0.258103	-0.3301	-0.186106	-0.097106	-0.4191
TC1300001017.mm.1	chr13	Rps23	ribosomal protein S23	19	13.15 ± 0.05	13.33 ± 0.04	13.1 ± 0.1	13.26 ± 0	0.18806	0.00176488	0.721694	0.698048	0.00705087	1.12406	0.0620468	0.0457175	0.078376	-0.170685	-0.187014	-0.154355	-0.108638	-0.232732
TC0900003179.mm.1	chr9	Rps27rt	ribosomal protein S27, retrogene	19	9.41 ± 0.18	10.24 ± 0.06	9.42 ± 0.37	9.86 ± 0.05	0.223561	0.000709815	0.209585	0.716942	0.00427954	1.24218	0.19065	-0.0062073	0.387508	-0.637015	-0.833873	-0.440158	-0.446365	-0.827666
TC1200001859.mm.1	chr12	Rps29	ribosomal protein S29	19	10.77 ± 0.09	11.35 ± 0.06	10.74 ± 0.18	11.17 ± 0.07	0.23936	3.60404e-05	0.396455	0.727158	0.00107901	1.2017	0.106715	0.030687	0.182744	-0.503768	-0.579796	-0.427739	-0.397052	-0.610483
TC0700000151.mm.1	chr7	Rps5	ribosomal protein S5	19	7.02 ± 0.04	7.21 ± 0.04	6.88 ± 0.1	7.06 ± 0.04	0.00810001	0.00144207	0.878434	0.46337	0.00600642	1.09093	0.14636	0.138894	0.153825	-0.186794	-0.194259	-0.179328	-0.0404336	-0.333153
TC0400003717.mm.1	chr4	Rps6ka1	ribosomal protein S6 kinase polypeptide 1	19	6.94 ± 0.06	7.3 ± 0.04	6.87 ± 0.15	7.14 ± 0.11	0.173403	0.00158208	0.59634	0.667501	0.0065141	1.15879	0.115883	0.0720083	0.159758	-0.311932	-0.355807	-0.268057	-0.196049	-0.427815
TC0700000019.mm.1	chr7	Rps9	ribosomal protein S9	19	6.98 ± 0.08	7.45 ± 0.08	6.93 ± 0.14	7.21 ± 0.04	0.0631627	0.000156189	0.226622	0.540631	0.00149887	1.24044	0.150897	0.0560824	0.245711	-0.376531	-0.471345	-0.281716	-0.225634	-0.527427
TC0300001067.mm.1	chr3	Rsbn1	rosbin, round spermatid basic protein 1	19	7.23 ± 0.04	7.59 ± 0.07	7.17 ± 0.09	7.39 ± 0.07	0.0508484	0.000243009	0.286906	0.519065	0.0018981	1.23657	0.129384	0.0620755	0.196693	-0.291406	-0.358714	-0.224097	-0.162021	-0.42079
TC0500002008.mm.1	chr5	Rsbn1l	round spermatid basic protein 1-like	19	7.52 ± 0.12	8.04 ± 0.04	7.37 ± 0.34	7.82 ± 0.05	0.141475	0.00127598	0.793581	0.63923	0.0055967	1.10309	0.191065	0.158275	0.223854	-0.486599	-0.519389	-0.453809	-0.295535	-0.677664
TC0400001782.mm.1	chr4	Rsg1	REM2 and RAB-like small GTPase 1	18	4.46 ± 0.04	4.26 ± 0.04	4.39 ± 0.06	4.32 ± 0.02	0.950891	0.00245483	0.0879539	0.962771	0.00849696	1.26399	0.00236282	0.0712232	-0.0664976	0.137061	0.205921	0.0682003	0.139424	0.134698
TC0600000923.mm.1	chr6	Rtkn	rhotekin	19	4.89 ± 0.03	4.83 ± 0.02	4.86 ± 0.02	4.77 ± 0.02	0.0580605	0.0023033	0.36478	0.524425	0.00800378	1.21812	0.0424913	0.0231367	0.0618458	0.0758725	0.056518	0.0952271	0.118364	0.0333813
TC1600000346.mm.1	chr16	Rtp4	receptor transporter protein 4	19	6.83 ± 0.05	7.52 ± 0.16	6.77 ± 0.24	7.15 ± 0.06	0.0870275	0.000409045	0.202756	0.576533	0.00300891	1.24276	0.214438	0.0584492	0.370427	-0.529016	-0.685005	-0.373027	-0.314578	-0.743454
TC1800000908.mm.1	chr18	Rttn	rotatin	19	5.2 ± 0.01	5.42 ± 0.03	5.23 ± 0.03	5.25 ± 0.01	0.00300112	4.31768e-05	0.000388743	0.40638	0.00110638	2.03999	0.0757884	-0.0216104	0.173187	-0.121912	-0.219311	-0.0245136	-0.046124	-0.197701
TC1600002097.mm.1	chr16	Runx1	runt related transcription factor 1	19	5.08 ± 0.06	6.13 ± 0.1	5.12 ± 0.07	5.49 ± 0.23	0.0485083	0.00013501	0.027601	0.517942	0.00145257	1.55099	0.29917	-0.0406953	0.639034	-0.70807	-1.04794	-0.368205	-0.408901	-1.00724
TC1700002138.mm.1	chr17	Runx2	runt related transcription factor 2	19	4.52 ± 0.04	4.97 ± 0.06	4.61 ± 0.04	4.7 ± 0.12	0.242418	0.00235519	0.0298507	0.73272	0.00828108	1.52668	0.0902062	-0.0876577	0.26807	-0.270775	-0.448639	-0.0929116	-0.180569	-0.360982
TC0300000853.mm.1	chr3	S100a10	S100 calcium binding protein A10 (calpactin)	19	5.71 ± 0.07	5 ± 0.16	5.89 ± 0.37	5.3 ± 0.17	0.166997	0.00152782	0.731317	0.663808	0.00617777	1.11874	-0.244427	-0.185549	-0.303305	0.650389	0.709267	0.591511	0.405962	0.894816
TC0200005013.mm.1	chr2	Samhd1	SAM domain and HD domain, 1	19	10 ± 0.06	11.48 ± 0.13	9.79 ± 0.42	10.66 ± 0.28	0.0252226	4.81354e-05	0.165251	0.510089	0.0011779	1.2484	0.517707	0.213845	0.82157	-1.1722	-1.47606	-0.868337	-0.654492	-1.68991
TC1600001919.mm.1	chr16	Samsn1	SAM domain, SH3 domain and nuclear localization signals, 1	19	5.12 ± 0.08	6.52 ± 0.11	5.06 ± 0.05	5.7 ± 0.3	0.0256699	3.97577e-05	0.0461966	0.510262	0.00108662	1.33991	0.440817	0.053985	0.827649	-1.0201	-1.40693	-0.633265	-0.57928	-1.46091
TC0500001632.mm.1	chr5	Sap25	sin3 associated polypeptide	19	5.83 ± 0.04	6.39 ± 0.06	5.84 ± 0.07	6.09 ± 0.09	0.0323427	1.19064e-05	0.0253031	0.512975	0.000848564	1.60315	0.149133	-0.0079247	0.30619	-0.404802	-0.56186	-0.247745	-0.25567	-0.553935
TC0X00000427.mm.1	chrX	Sash3	SAM and SH3 domain containing 3	19	5.26 ± 0.06	6.13 ± 0.13	5.2 ± 0.12	5.52 ± 0.25	0.0471085	0.00163114	0.101994	0.517452	0.00658085	1.26047	0.335643	0.0653364	0.605949	-0.59474	-0.865046	-0.324433	-0.259097	-0.930382
TC0300001194.mm.1	chr3	Sass6	spindle assembly 6 homolog (C. elegans)	19	5.95 ± 0.04	6.28 ± 0.07	5.86 ± 0.24	6.13 ± 0.05	0.174989	0.00275578	0.737891	0.671737	0.00909472	1.11745	0.121574	0.0924625	0.150685	-0.305391	-0.334502	-0.27628	-0.183817	-0.426965
TC1600002045.mm.1	chr16	Scaf4	SR-related CTD-associated factor 4	19	8.8 ± 0.04	9.06 ± 0.06	8.71 ± 0.1	8.91 ± 0.07	0.0689326	0.00153357	0.638379	0.549247	0.00630141	1.14653	0.120037	0.0906496	0.149424	-0.236649	-0.266036	-0.207262	-0.116612	-0.356686
TC0900002369.mm.1	chr9	Scamp5	secretory carrier membrane protein 5	19	8 ± 0.09	7.5 ± 0.06	8.07 ± 0.41	7.57 ± 0.04	0.61545	0.00221978	0.99814	0.902018	0.00786688	1.07743	-0.0698217	-0.0701445	-0.069499	0.501166	0.500843	0.501489	0.431344	0.570988
TC1400002262.mm.1	chr14	Scara3	scavenger receptor class A, member 3	19	4.79 ± 0.06	4.58 ± 0.06	4.9 ± 0.19	4.4 ± 0.07	0.662389	0.000454812	0.0819671	0.912396	0.00325064	1.26519	0.0356815	-0.113669	0.185033	0.357613	0.208262	0.506964	0.393295	0.321932
TC1400001188.mm.1	chr14	Scel	sciellin	15	4.27 ± 0.08	7.33 ± 0.43	4.39 ± 0.22	5.41 ± 0.36	0.0108642	9.10094e-06	0.00507897	0.47656	0.000795102	2.35255	0.902759	-0.115725	1.92124	-2.03675	-3.05524	-1.01827	-1.13399	-2.93951
TC0200003682.mm.1	chr2	Scn7a	sodium channel, voltage-gated, type VII, alpha	7	4.39 ± 0.11	4.01 ± 0.1	4.41 ± 0.16	4.03 ± 0.07	0.850128	0.00178347	0.988089	0.950253	0.00710207	1.07769	-0.0191943	-0.0176787	-0.0207098	0.378286	0.379802	0.376771	0.359092	0.397481
TC1500001980.mm.1	chr15	Scube1	signal peptide, CUB domain, EGF-like 1	17	4.56 ± 0.04	4.36 ± 0.02	4.46 ± 0.09	4.27 ± 0.06	0.067294	0.000662765	0.994109	0.548273	0.00411599	1.07753	0.0910838	0.090737	0.0914306	0.197476	0.197129	0.197822	0.288559	0.106392
TC0400001555.mm.1	chr4	Sdc3	syndecan 3	19	8.7 ± 0.07	9.42 ± 0.16	8.67 ± 0.15	9.04 ± 0.17	0.149965	0.00111935	0.219597	0.643106	0.00524843	1.24106	0.206323	0.0321206	0.380525	-0.546243	-0.720445	-0.372041	-0.33992	-0.752566
TC0500003166.mm.1	chr5	Sdsl	serine dehydratase-like	19	5.04 ± 0.07	4.72 ± 0.07	5 ± 0.08	4.86 ± 0.03	0.406588	0.00178124	0.152139	0.820468	0.0070944	1.24973	-0.0503314	0.0385972	-0.13926	0.223359	0.312288	0.134431	0.173028	0.273691
TC1100001952.mm.1	chr11	Sec14l1	SEC14-like 1 (S. cerevisiae)	19	6.68 ± 0.05	7.17 ± 0.03	6.68 ± 0.12	6.81 ± 0.08	0.0117582	0.000181692	0.0142537	0.478853	0.00170233	1.72682	0.183301	0.0060931	0.360509	-0.315165	-0.492373	-0.137957	-0.131864	-0.498466
TC0900003269.mm.1	chr9	Sec22c	SEC22 vesicle trafficking protein homolog C (S. cerevisiae)	19	5.83 ± 0.05	5.49 ± 0.07	5.65 ± 0.02	5.49 ± 0.06	0.129817	0.000552135	0.143576	0.63457	0.00375082	1.25097	0.0926881	0.181937	0.0034394	0.25254	0.341788	0.163291	0.345228	0.159852
TC0300002939.mm.1	chr3	Sec24b	Sec24 related gene family, member B (S. cerevisiae)	19	8.02 ± 0.09	8.76 ± 0.11	7.98 ± 0.28	8.35 ± 0.05	0.0679994	0.000251425	0.128455	0.548697	0.00203479	1.25389	0.227015	0.0412896	0.412741	-0.549807	-0.735533	-0.364082	-0.322792	-0.776823
TC0100001495.mm.1	chr1	Sele	selectin, endothelial cell	6	4.28 ± 0.08	3.99 ± 0.05	4.25 ± 0.06	4.1 ± 0.04	0.465884	0.00138625	0.221034	0.849093	0.00591906	1.24089	-0.0430531	0.0304212	-0.116527	0.225105	0.298579	0.15163	0.182052	0.268158
TC0500003050.mm.1	chr5	Selplg	selectin, platelet (p-selectin) ligand	19	6.72 ± 0.1	8.41 ± 0.16	6.64 ± 0.08	7.3 ± 0.37	0.0181051	9.77737e-05	0.0345636	0.498448	0.00137684	1.44983	0.594635	0.0735635	1.11571	-1.17719	-1.69827	-0.656123	-0.582559	-1.77183
TC0900003037.mm.1	chr9	Sema3b	sema domain, immunoglobulin domain (Ig), short basic domain, secreted, (semaphorin) 3B	15	4.49 ± 0.05	4.31 ± 0.03	4.57 ± 0.12	4.24 ± 0.04	0.899877	0.000236797	0.167062	0.957256	0.00187193	1.24815	-0.0067624	-0.0835004	0.0699756	0.253324	0.176586	0.330062	0.246561	0.260086
TC1500000217.mm.1	chr15	Sema5a	sema domain, seven thrombospondin repeats (type 1 and type 1-like), transmembrane domain (TM) and short cytoplasmic domain, (semaphorin) 5A	16	4.42 ± 0.04	4.21 ± 0.03	4.4 ± 0.07	4.26 ± 0.03	0.759405	0.000302709	0.393284	0.936209	0.00235122	1.20264	-0.0114726	0.0208575	-0.0438028	0.171735	0.204065	0.139405	0.160262	0.183207
TC1500002165.mm.1	chr15	Senp1	SUMO1/sentrin specific peptidase 1	19	6.25 ± 0.02	6.52 ± 0.05	6.28 ± 0.06	6.34 ± 0.06	0.137107	0.00275676	0.0468618	0.638335	0.00912673	1.33262	0.0733734	-0.0277937	0.174541	-0.167062	-0.268229	-0.0658945	-0.0936882	-0.240435
TC0400003629.mm.1	chr4	Serinc2	serine incorporator 2	19	7.76 ± 0.12	6.94 ± 0.13	7.57 ± 0.26	7.02 ± 0.12	0.670768	0.000167012	0.345362	0.915221	0.00164204	1.22336	0.0598778	0.19443	-0.0746748	0.68673	0.821283	0.552177	0.746608	0.626852
TC0200005094.mm.1	chr2	Serinc3	serine incorporator 3	19	17.34 ± 0.09	17.81 ± 0.07	17.34 ± 0.13	17.54 ± 0.04	0.0924974	0.000458552	0.0996254	0.58908	0.00329693	1.26117	0.137566	0.0032015	0.27193	-0.34142	-0.475784	-0.207056	-0.203854	-0.478986
TC1200002288.mm.1	chr12	Serpina12	serine (or cysteine) peptidase inhibitor, clade A (alpha-1 antiproteinase, antitrypsin), member 12	19	6.48 ± 0.18	5.82 ± 0.1	6.77 ± 0.34	6.03 ± 0.13	0.144587	0.000661368	0.818024	0.639871	0.00409401	1.09825	-0.252695	-0.291139	-0.214251	0.702224	0.66378	0.740667	0.449529	0.954919
TC1300000364.mm.1	chr13	Serpinb9	serine (or cysteine) peptidase inhibitor, clade B, member 9	19	7.21 ± 0.05	7.54 ± 0.06	7.07 ± 0.13	7.33 ± 0.06	0.0212247	0.000455777	0.623312	0.506423	0.00328786	1.15312	0.172443	0.138828	0.206057	-0.299154	-0.332768	-0.265539	-0.126711	-0.471596
TC1100003224.mm.1	chr11	Serpinf2	serine (or cysteine) peptidase inhibitor, clade F, member 2	19	14.68 ± 0.17	15.43 ± 0.24	14.77 ± 0.16	15.55 ± 0.11	0.55966	0.000523708	0.931971	0.888868	0.00368996	1.08463	-0.104501	-0.0892955	-0.119706	-0.769539	-0.754334	-0.784744	-0.87404	-0.665038
TC0700003797.mm.1	chr7	Serpinh1	serine (or cysteine) peptidase inhibitor, clade H, member 1	19	5.09 ± 0.06	4.75 ± 0.07	4.93 ± 0.05	4.7 ± 0.04	0.0957437	0.000123752	0.35963	0.596432	0.00144672	1.22099	0.100029	0.153207	0.0468518	0.288551	0.341728	0.235374	0.38858	0.188522
TC0500001410.mm.1	chr5	Setd1b	SET domain containing 1B	19	6.69 ± 0.03	6.8 ± 0.03	6.62 ± 0.05	6.74 ± 0.02	0.0480447	0.00129274	0.844195	0.517603	0.00572549	1.09676	0.0650369	0.0710787	0.058995	-0.11924	-0.113198	-0.125282	-0.0542032	-0.184277
TC0500001443.mm.1	chr5	Setd8	SET domain containing (lysine methyltransferase) 8	19	8.22 ± 0.06	7.82 ± 0.03	8.34 ± 0.24	8.11 ± 0.08	0.0382952	0.00330889	0.366642	0.514461	0.00988357	1.21773	-0.206093	-0.12162	-0.290565	0.316442	0.400915	0.231969	0.11035	0.522535
TC1900000116.mm.1	chr19	Sf1	splicing factor 1	19	8.73 ± 0.05	8.89 ± 0.03	8.77 ± 0.08	8.96 ± 0.04	0.258417	0.00106048	0.684306	0.741583	0.00521706	1.14056	-0.0512322	-0.0331509	-0.0693134	-0.176359	-0.158278	-0.194441	-0.227592	-0.125127
TC0100002353.mm.1	chr1	Sf3b1	splicing factor 3b, subunit 1	19	12.28 ± 0.07	12.8 ± 0.06	12.03 ± 0.38	12.53 ± 0.05	0.0548831	0.000932979	0.933821	0.520902	0.00484617	1.08428	0.259133	0.248623	0.269644	-0.511176	-0.521686	-0.500665	-0.252042	-0.770309
TC0100000044.mm.1	chr1	Sgk3	serum/glucocorticoid regulated kinase 3	19	7.47 ± 0.08	7.96 ± 0.06	7.36 ± 0.17	7.69 ± 0.13	0.0866968	0.00101158	0.429447	0.576234	0.00504464	1.1904	0.185101	0.103103	0.267099	-0.410666	-0.492664	-0.328668	-0.225565	-0.595768
TC0500003198.mm.1	chr5	Sh2b3	SH2B adaptor protein 3	19	6.32 ± 0.04	6.75 ± 0.03	6.22 ± 0.11	6.5 ± 0.04	0.00346792	2.80766e-06	0.133054	0.408906	0.000345132	1.25282	0.171828	0.0930473	0.250608	-0.359845	-0.438625	-0.281064	-0.188017	-0.531672
TC0100001568.mm.1	chr1	Sh2d1b1	SH2 domain protein 1B1	19	5.54 ± 0.05	10.03 ± 0.26	5.4 ± 0.1	7.81 ± 0.68	0.00866114	2.61327e-07	0.01777	0.469316	2.96633e-05	1.70132	1.18007	0.139085	2.22105	-3.44151	-4.4825	-2.40053	-2.26145	-4.62158
TC0100001567.mm.1	chr1	Sh2d1b2	SH2 domain protein 1B2	19	4.99 ± 0.11	6.6 ± 0.11	4.99 ± 0.19	5.64 ± 0.29	0.0190098	1.79022e-05	0.0186911	0.499957	0.000919239	1.69259	0.482931	-0.0015565	0.967419	-1.134	-1.61849	-0.649513	-0.651069	-1.61693
TC0200000591.mm.1	chr2	Sh2d3c	SH2 domain containing 3C	19	5.35 ± 0.05	5.93 ± 0.08	5.4 ± 0.02	5.61 ± 0.07	0.049676	1.53942e-05	0.0123616	0.51848	0.000889303	1.73574	0.134432	-0.0445343	0.313397	-0.393921	-0.572887	-0.214955	-0.25949	-0.528353
TC0X00003399.mm.1	chrX	Sh3bgrl	SH3-binding domain glutamic acid-rich protein like	19	11.37 ± 0.09	12.03 ± 0.1	11.28 ± 0.23	11.65 ± 0.17	0.104354	0.00151494	0.297441	0.612106	0.00617771	1.23592	0.229293	0.08613	0.372456	-0.513093	-0.656256	-0.36993	-0.2838	-0.742386
TC0400003725.mm.1	chr4	Sh3bgrl3	SH3 domain binding glutamic acid-rich protein-like 3	19	6.98 ± 0.09	8.1 ± 0.15	6.99 ± 0.27	7.7 ± 0.24	0.295363	0.000114464	0.260145	0.763631	0.0014298	1.23795	0.191573	-0.0151961	0.398343	-0.91318	-1.11995	-0.70641	-0.721606	-1.10475
TC0500000378.mm.1	chr5	Sh3bp2	SH3-domain binding protein 2	19	6.5 ± 0.05	6.97 ± 0.1	6.55 ± 0.08	6.72 ± 0.1	0.23066	0.00155337	0.0882703	0.720793	0.0063201	1.26391	0.104529	-0.0480009	0.25706	-0.322641	-0.475171	-0.17011	-0.218111	-0.42717
TC1400001676.mm.1	chr14	Sh3bp5	SH3-domain binding protein 5 (BTK-associated)	19	9.09 ± 0.06	9.83 ± 0.07	9.02 ± 0.28	9.69 ± 0.09	0.359142	9.01371e-06	0.746047	0.789159	0.000794664	1.11508	0.102252	0.0665946	0.137909	-0.709243	-0.744901	-0.673586	-0.606992	-0.811495
TC1000002472.mm.1	chr10	Shc2	SHC (Src homology 2 domain containing) transforming protein 2	7	4.37 ± 0.08	4.09 ± 0.03	4.27 ± 0.1	4.09 ± 0.03	0.403524	0.00146871	0.412663	0.819321	0.0060335	1.1952	0.0505198	0.100041	0.0009982	0.228254	0.277775	0.178732	0.278773	0.177734
TC0700004640.mm.1	chr7	Shkbp1	Sh3kbp1 binding protein 1	19	6.15 ± 0.04	6.48 ± 0.07	6.07 ± 0.07	6.29 ± 0.07	0.041699	0.00030159	0.385974	0.515451	0.00234956	1.20762	0.133498	0.0799648	0.187031	-0.280013	-0.333546	-0.22648	-0.146515	-0.41351
TC0300002045.mm.1	chr3	Siah2	seven in absentia 2	19	7.52 ± 0.06	7.89 ± 0.04	7.57 ± 0.13	7.88 ± 0.09	0.771212	0.00025089	0.669946	0.93939	0.00203146	1.14152	-0.0212576	-0.0524675	0.0099524	-0.342031	-0.373241	-0.310821	-0.363288	-0.320773
TC0200004647.mm.1	chr2	Siglec1	sialic acid binding Ig-like lectin 1, sialoadhesin	19	6.57 ± 0.08	8.11 ± 0.13	6.65 ± 0.28	7.44 ± 0.23	0.103079	5.4669e-06	0.0398023	0.605575	0.000650652	1.38551	0.294962	-0.0875562	0.67748	-1.1647	-1.54722	-0.78218	-0.869736	-1.45966
TC0700002951.mm.1	chr7	Siglece	sialic acid binding Ig-like lectin E	19	6.36 ± 0.15	10.41 ± 0.26	6.47 ± 0.75	8.84 ± 0.67	0.126565	3.44194e-06	0.0827827	0.632789	0.000347957	1.26501	0.72707	-0.108393	1.56253	-3.20518	-4.04065	-2.36972	-2.47811	-3.93225
TC0900000695.mm.1	chr9	Sin3a	transcriptional regulator, SIN3A (yeast)	19	8.24 ± 0.03	8.44 ± 0.04	8.15 ± 0.13	8.38 ± 0.04	0.18863	0.000767971	0.799256	0.699073	0.00447439	1.10267	0.0723897	0.0859956	0.0587838	-0.220917	-0.207311	-0.234523	-0.148528	-0.293307
TC1900000977.mm.1	chr19	Sipa1	signal-induced proliferation associated gene 1	19	6.52 ± 0.03	6.94 ± 0.06	6.49 ± 0.1	6.67 ± 0.08	0.0240303	0.000242053	0.0755377	0.509451	0.00189611	1.26822	0.156085	0.0373496	0.27482	-0.29741	-0.416146	-0.178675	-0.141326	-0.453495
TC1200000769.mm.1	chr12	Sipa1l1	signal-induced proliferation-associated 1 like 1	19	7.83 ± 0.08	8.63 ± 0.17	7.84 ± 0.12	8.17 ± 0.1	0.0776632	0.000257314	0.0708459	0.557449	0.00209629	1.27193	0.225329	-0.00598615	0.456643	-0.565249	-0.796563	-0.333934	-0.33992	-0.790577
TC0200001959.mm.1	chr2	Sirpa	signal-regulatory protein alpha	19	10.14 ± 0.11	11.14 ± 0.13	10.21 ± 0.3	10.42 ± 0.22	0.0774723	0.00322743	0.0377077	0.55742	0.00947503	1.40893	0.327338	-0.0662788	0.720955	-0.604344	-0.997961	-0.210727	-0.277006	-0.931682
TC0300001674.mm.1	chr3	Sirpb1a	signal-regulatory protein beta 1A	19	6.77 ± 0.17	12.87 ± 0.3	6.38 ± 0.15	10.07 ± 1	0.0126132	3.11657e-07	0.0491368	0.480882	4.13452e-05	1.30778	1.59908	0.390435	2.80772	-4.8999	-6.10854	-3.69126	-3.30082	-6.49898
TC1000002280.mm.1	chr10	Sirt1	sirtuin 1	19	7.39 ± 0.06	7.58 ± 0.03	7.41 ± 0.08	7.55 ± 0.02	0.924037	0.0013372	0.495571	0.961266	0.00580255	1.17995	0.00409875	-0.0254257	0.0336232	-0.166117	-0.195642	-0.136593	-0.162018	-0.170216
TC0600002269.mm.1	chr6	Skap2	src family associated phosphoprotein 2	19	10.2 ± 0.06	11.12 ± 0.13	10.24 ± 0.26	10.6 ± 0.18	0.125518	0.000602979	0.0765555	0.632203	0.00390356	1.26738	0.239211	-0.0412013	0.519624	-0.637383	-0.917796	-0.356971	-0.398172	-0.876595
TC0300000210.mm.1	chr3	Skil	SKI-like	19	8.19 ± 0.12	9.59 ± 0.11	8.07 ± 0.33	8.76 ± 0.21	0.0138788	2.14845e-05	0.0563925	0.484687	0.000982385	1.29051	0.477566	0.12301	0.832122	-1.04077	-1.39532	-0.686212	-0.563202	-1.51833
TC1500001656.mm.1	chr15	Sla	src-like adaptor	19	5.7 ± 0.07	7.49 ± 0.17	5.76 ± 0.26	6.46 ± 0.29	0.0296224	1.63271e-05	0.0159319	0.512078	0.000896115	1.7159	0.481221	-0.0626142	1.02506	-1.24588	-1.78972	-0.702048	-0.764662	-1.7271
TC0100001615.mm.1	chr1	Slamf9	SLAM family member 9	19	5.24 ± 0.04	8.59 ± 0.33	5.24 ± 0.16	6.73 ± 0.54	0.0159714	3.64784e-06	0.0159821	0.492958	0.000354554	1.71588	0.926494	0.0001135	1.85288	-2.42157	-3.34795	-1.49519	-1.49508	-3.34806
TC0800001643.mm.1	chr8	Slc10a2	solute carrier family 10, member 2	19	9.8 ± 0.14	8.61 ± 0.26	10.27 ± 0.46	9.53 ± 0.15	0.0066613	0.000546139	0.326808	0.436333	0.00374262	1.23265	-0.695958	-0.471708	-0.920208	0.96731	1.19156	0.74306	0.271352	1.66327
TC0100000632.mm.1	chr1	Slc11a1	solute carrier family 11 (proton-coupled divalent metal ion transporters), member 1	19	8.27 ± 0.14	10.39 ± 0.15	8.3 ± 0.19	9.14 ± 0.37	0.0183126	1.27216e-05	0.0146249	0.498841	0.000856755	1.72528	0.61408	-0.026015	1.25418	-1.47656	-2.11665	-0.836461	-0.862476	-2.09064
TC1800000583.mm.1	chr18	Slc12a2	solute carrier family 12, member 2	19	6.77 ± 0.11	7.39 ± 0.16	6.9 ± 0.14	7.24 ± 0.13	0.978369	0.00227151	0.304481	0.964066	0.00791054	1.23549	0.00360137	-0.135288	0.14249	-0.479483	-0.618372	-0.340594	-0.475882	-0.483085
TC1100003086.mm.1	chr11	Slc16a13	solute carrier family 16 (monocarboxylic acid transporters), member 13	19	6.23 ± 0.12	5.8 ± 0.07	6.06 ± 0.09	5.66 ± 0.08	0.089841	0.000262754	0.89712	0.5835	0.00215071	1.08999	0.158483	0.169977	0.146989	0.414344	0.425838	0.40285	0.572827	0.25586
TC1900001056.mm.1	chr19	Slc22a26	solute carrier family 22 (organic cation transporter), member 26	19	11.11 ± 0.43	13.99 ± 0.5	10.71 ± 1.12	13.48 ± 0.45	0.408612	9.59421e-05	0.918436	0.820985	0.00137014	1.08636	0.45634	0.400439	0.512242	-2.82391	-2.87981	-2.76801	-2.36757	-3.28025
TC1700001449.mm.1	chr17	Slc22a3	solute carrier family 22 (organic cation transporter), member 3	19	5.5 ± 0.16	4.78 ± 0.09	5.79 ± 0.25	4.9 ± 0.06	0.126735	1.41396e-05	0.518316	0.632809	0.000875986	1.17231	-0.206633	-0.291173	-0.122093	0.805622	0.721082	0.890161	0.598988	1.01225
TC0900002894.mm.1	chr9	Slc25a36	solute carrier family 25, member 36	19	6.04 ± 0.07	6.91 ± 0.09	6.04 ± 0.14	6.4 ± 0.11	0.0145618	7.2802e-06	0.0133182	0.486224	0.000714212	1.73864	0.253824	-0.00407165	0.51172	-0.61465	-0.872546	-0.356754	-0.360826	-0.868474
TC0900001594.mm.1	chr9	Slc25a38	solute carrier family 25, member 38	19	6.03 ± 0.03	6.19 ± 0.05	6.06 ± 0.09	6.27 ± 0.04	0.265338	0.000993957	0.564536	0.747645	0.00502045	1.16887	-0.0539729	-0.0264918	-0.081454	-0.190118	-0.162637	-0.217599	-0.244091	-0.136145
TC1000002234.mm.1	chr10	Slc29a3	solute carrier family 29 (nucleoside transporters), member 3	19	7.87 ± 0.09	7.44 ± 0.08	7.85 ± 0.17	7.38 ± 0.07	0.709933	0.000147806	0.819935	0.92525	0.00147017	1.09807	0.034012	0.0132278	0.0547962	0.451799	0.431015	0.472583	0.485811	0.417787
TC1300002544.mm.1	chr13	Slc30a5	solute carrier family 30 (zinc transporter), member 5	19	10.16 ± 0.04	10.35 ± 0.05	10.3 ± 0.09	10.57 ± 0.07	0.00590255	0.000942839	0.450599	0.426908	0.00487004	1.18845	-0.179989	-0.136487	-0.22349	-0.230348	-0.186846	-0.273849	-0.410336	-0.050359
TC0200005145.mm.1	chr2	Slc35c2	solute carrier family 35, member C2	19	6.72 ± 0.06	7.31 ± 0.1	6.66 ± 0.14	6.9 ± 0.11	0.0273368	0.000539573	0.0830401	0.510886	0.00373109	1.26494	0.231247	0.0555638	0.40693	-0.414215	-0.589898	-0.238531	-0.182968	-0.645462
TC0900000647.mm.1	chr9	Slc35f2	solute carrier family 35, member F2	19	5.62 ± 0.25	4.69 ± 0.08	5.37 ± 0.48	4.55 ± 0.12	0.37084	0.000761065	0.803318	0.794147	0.00439657	1.10177	0.191495	0.244116	0.138875	0.87338	0.926	0.820759	1.06487	0.681884
TC1000003143.mm.1	chr10	Slc39a5	solute carrier family 39 (metal ion transporter), member 5	13	4.36 ± 0.04	4.15 ± 0.01	4.52 ± 0.14	4.24 ± 0.03	0.0216567	0.000160267	0.510258	0.506637	0.00151637	1.17489	-0.123933	-0.156555	-0.0913108	0.241528	0.208906	0.27415	0.117595	0.365461
TC1800001083.mm.1	chr18	Slc39a6	solute carrier family 39 (metal ion transporter), member 6	19	5.78 ± 0.07	6.23 ± 0.11	5.77 ± 0.14	6.05 ± 0.11	0.358389	0.00203874	0.376064	0.789073	0.00753036	1.21399	0.0934767	0.0034793	0.183474	-0.367334	-0.457331	-0.277337	-0.273857	-0.460811
TC1100001072.mm.1	chr11	Slc43a2	solute carrier family 43, member 2	19	6.26 ± 0.05	6.7 ± 0.04	6.27 ± 0.1	6.43 ± 0.11	0.0881712	0.000728426	0.0654047	0.577832	0.00435669	1.27835	0.130484	-0.0117348	0.272702	-0.302593	-0.444811	-0.160374	-0.172109	-0.433076
TC0900000193.mm.1	chr9	Slc44a2	solute carrier family 44, member 2	19	6.88 ± 0.07	8.04 ± 0.16	6.79 ± 0.1	7.4 ± 0.26	0.0502622	0.000107834	0.129273	0.518777	0.00141828	1.25365	0.361317	0.0888394	0.633794	-0.882567	-1.15504	-0.61009	-0.521251	-1.24388
TC1400000119.mm.1	chr14	Slc4a7	solute carrier family 4, sodium bicarbonate cotransporter, member 7	19	6.99 ± 0.04	7.42 ± 0.06	6.93 ± 0.16	7.17 ± 0.04	0.0290282	0.000112848	0.153891	0.511824	0.00142757	1.24962	0.156462	0.0591137	0.253809	-0.335492	-0.43284	-0.238144	-0.17903	-0.491953
TC0900002510.mm.1	chr9	Slc51b	solute carrier family 51, beta subunit	19	6.01 ± 0.07	5.38 ± 0.16	5.88 ± 0.42	5.37 ± 0.09	0.66395	0.00303559	0.733031	0.912974	0.00927581	1.11844	0.0716071	0.127756	0.0154586	0.570226	0.626374	0.514077	0.641833	0.498618
TC0600001092.mm.1	chr6	Slc6a6	solute carrier family 6 (neurotransmitter transporter, taurine), member 6	19	11.47 ± 0.07	11.81 ± 0.08	11.5 ± 0.06	11.81 ± 0.13	0.86341	0.00329077	0.895348	0.953124	0.00978391	1.09023	-0.0162007	-0.0285855	-0.003816	-0.323061	-0.335446	-0.310676	-0.339262	-0.306861
TC0X00000690.mm.1	chrX	Slc6a8	solute carrier family 6 (neurotransmitter transporter, creatine), member 8	19	6.37 ± 0.11	5.61 ± 0.07	6.28 ± 0.18	5.76 ± 0.05	0.768293	3.81615e-06	0.207403	0.938921	0.000365829	1.24236	-0.027045	0.0917375	-0.145828	0.63726	0.756043	0.518477	0.610215	0.664305
TC0300001937.mm.1	chr3	Slc7a11	solute carrier family 7 (cationic amino acid transporter, y+ system), member 11	14	4.49 ± 0.05	4.04 ± 0.06	4.43 ± 0.18	4.22 ± 0.04	0.388187	0.000263169	0.115983	0.807689	0.00215829	1.25645	-0.0623396	0.0546874	-0.179367	0.332489	0.449516	0.215462	0.270149	0.394828
TC0X00001922.mm.1	chrX	Slc9a7	solute carrier family 9 (sodium/hydrogen exchanger), member 7	19	5.61 ± 0.07	7.08 ± 0.11	5.54 ± 0.15	6.12 ± 0.28	0.00851522	2.05647e-05	0.0178987	0.466349	0.000969578	1.69901	0.509436	0.0618888	0.956983	-1.02594	-1.47348	-0.578388	-0.5165	-1.53537
TC0600003364.mm.1	chr6	Slco1a4	solute carrier organic anion transporter family, member 1a4	19	12.97 ± 0.13	14.04 ± 0.17	12.5 ± 0.23	13.84 ± 0.42	0.22502	0.000334211	0.622152	0.717278	0.00244354	1.15342	0.330028	0.461256	0.1988	-1.20463	-1.0734	-1.33585	-0.874598	-1.53465
TC0600003370.mm.1	chr6	Slco1a5	solute carrier organic anion transporter family, member 1a5	19	4.48 ± 0.04	4.68 ± 0.05	4.4 ± 0.11	4.68 ± 0.08	0.515803	0.00214918	0.562208	0.867516	0.00785875	1.16916	0.0428898	0.0810853	0.0046944	-0.238289	-0.200094	-0.276485	-0.1954	-0.281179
TC1100001238.mm.1	chr11	Slfn2	schlafen 2	19	6.72 ± 0.15	8.41 ± 0.2	6.52 ± 0.43	7.3 ± 0.31	0.0172863	0.000151382	0.0840057	0.495827	0.00148122	1.26467	0.657685	0.202753	1.11262	-1.23481	-1.68974	-0.779878	-0.577125	-1.8925
TC1100001236.mm.1	chr11	Slfn5	schlafen 5	19	6.05 ± 0.09	6.65 ± 0.09	6.04 ± 0.11	6.3 ± 0.13	0.0925596	0.0006005	0.11523	0.589126	0.00390257	1.25683	0.180013	0.0124767	0.34755	-0.433375	-0.600912	-0.265839	-0.253362	-0.613389
TC1100003382.mm.1	chr11	Slfn8	schlafen 8	19	6.61 ± 0.04	7.86 ± 0.09	6.6 ± 0.11	7.05 ± 0.15	0.00117766	5.07113e-07	0.00128477	0.371118	7.23386e-05	2.03999	0.406863	0.00435815	0.809368	-0.850845	-1.25335	-0.44834	-0.443982	-1.25771
TC0900000938.mm.1	chr9	Sltm	SAFB-like, transcription modulator	19	8.32 ± 0.06	8.59 ± 0.06	8.35 ± 0.19	8.59 ± 0.04	0.849973	0.00285854	0.863057	0.950248	0.00918703	1.09161	-0.0141324	-0.0270181	-0.0012466	-0.26132	-0.274206	-0.248435	-0.275453	-0.247188
TC0Y00000154.mm.1	chrY	Sly	Sycp3 like Y-linked	19	4.71 ± 0.12	5.15 ± 0.13	4.63 ± 0.21	5.29 ± 0.16	0.834058	0.0015814	0.454288	0.949398	0.00649916	1.18792	-0.030288	0.0788578	-0.139434	-0.546671	-0.437525	-0.655817	-0.576959	-0.516383
TC0800002518.mm.1	chr8	Smad1	SMAD family member 1	19	6.4 ± 0.09	7.04 ± 0.05	6.49 ± 0.11	6.79 ± 0.12	0.378812	7.98991e-05	0.0683588	0.799916	0.00132167	1.27414	0.0797733	-0.092977	0.252524	-0.471245	-0.643995	-0.298495	-0.391472	-0.551018
TC1100003697.mm.1	chr11	Smarce1	SWI/SNF related, matrix associated, actin dependent regulator of chromatin, subfamily e, member 1	19	7.74 ± 0.02	7.91 ± 0.05	7.73 ± 0.09	7.86 ± 0.02	0.378562	0.0017256	0.58603	0.79975	0.0069365	1.16198	0.0361844	0.0139892	0.0583796	-0.151737	-0.173933	-0.129542	-0.115553	-0.187922
TC1900000758.mm.1	chr19	Smc3	structural maintenance of chromosomes 3	19	9.2 ± 0.09	9.61 ± 0.06	9.24 ± 0.31	9.64 ± 0.07	0.75859	0.00269953	0.978585	0.934783	0.00900356	1.07797	-0.0354012	-0.0384883	-0.0323142	-0.405638	-0.408725	-0.402551	-0.441039	-0.370236
TC1700002492.mm.1	chr17	Smchd1	SMC hinge domain containing 1	19	8.09 ± 0.08	9.03 ± 0.11	7.96 ± 0.3	8.56 ± 0.09	0.0312297	1.79835e-05	0.191559	0.512649	0.000920095	1.24419	0.295592	0.125474	0.465709	-0.76725	-0.937367	-0.597132	-0.471658	-1.06284
TC0600000242.mm.1	chr6	Smo	smoothened homolog (Drosophila)	19	6.1 ± 0.02	5.86 ± 0.04	6.27 ± 0.14	5.96 ± 0.04	0.0230548	0.000111747	0.50172	0.508494	0.00142458	1.17821	-0.134376	-0.170926	-0.0978268	0.275083	0.238533	0.311633	0.140707	0.409459
TC1000000509.mm.1	chr10	Smpdl3a	sphingomyelin phosphodiesterase, acid-like 3A	19	10.49 ± 0.08	11.34 ± 0.16	10.44 ± 0.29	10.93 ± 0.19	0.178749	0.00091124	0.289601	0.680908	0.00479174	1.23638	0.229558	0.0509102	0.408206	-0.67023	-0.848878	-0.491582	-0.440672	-0.899788
TC0400003680.mm.1	chr4	Smpdl3b	sphingomyelin phosphodiesterase, acid-like 3B	19	4.43 ± 0.1	6.21 ± 0.23	4.42 ± 0.14	5.16 ± 0.28	0.020641	1.88219e-05	0.0228266	0.505752	0.000930994	1.65666	0.5302	0.0103964	1.05	-1.25914	-1.77894	-0.739334	-0.728937	-1.78934
TC0100003786.mm.1	chr1	Smyd2	SET and MYND domain containing 2	19	6.2 ± 0.07	5.78 ± 0.06	6.13 ± 0.18	5.88 ± 0.1	0.845827	0.00199847	0.370505	0.949959	0.00749425	1.21595	-0.0179304	0.0657419	-0.101603	0.338344	0.422017	0.254672	0.320414	0.356275
TC0200001794.mm.1	chr2	Snap23	synaptosomal-associated protein 23	19	9.85 ± 0.07	10.46 ± 0.08	9.91 ± 0.13	10.25 ± 0.16	0.487864	0.000522276	0.231111	0.858874	0.00365813	1.24011	0.0759894	-0.0573678	0.209347	-0.469565	-0.602922	-0.336207	-0.393575	-0.545554
TC0200002427.mm.1	chr2	Snhg11	small nucleolar RNA host gene 11	19	4.75 ± 0.05	4.54 ± 0.08	4.98 ± 0.07	4.66 ± 0.01	0.00746851	0.000201839	0.328817	0.450178	0.00175595	1.23235	-0.170515	-0.226213	-0.114816	0.269035	0.213336	0.324734	0.0985202	0.43955
TC1500001328.mm.1	chr15	Snhg18	small nucleolar RNA host gene 18	18	4.91 ± 0.06	4.43 ± 0.09	4.97 ± 0.24	4.57 ± 0.05	0.310163	0.000381957	0.665535	0.775924	0.00278226	1.14194	-0.10061	-0.0583742	-0.142845	0.435965	0.4782	0.393729	0.335355	0.536574
TC1500001329.mm.1	chr15	Snord123	small nucleolar RNA, C/D box 123	19	8.29 ± 0.23	7.15 ± 0.22	8.01 ± 0.33	6.98 ± 0.19	0.322095	0.00018257	0.797738	0.782793	0.00170399	1.10278	0.225822	0.283355	0.168288	1.08656	1.1441	1.02903	1.31238	0.86074
TC0700004652.mm.1	chr7	Snrpn	small nuclear ribonucleoprotein N	19	6.47 ± 0.02	6.29 ± 0.07	6.69 ± 0.05	6.38 ± 0.04	0.00505876	0.000124993	0.169971	0.418023	0.00145045	1.24772	-0.15524	-0.223463	-0.0870182	0.242425	0.174203	0.310647	0.0871848	0.397666
TC0100001932.mm.1	chr1	Sntg1	syntrophin, gamma 1	19	5.43 ± 0.06	5.34 ± 0.02	5.45 ± 0.08	5.21 ± 0.02	0.206728	0.00144937	0.129976	0.707174	0.00602133	1.25351	0.0559027	-0.0119638	0.123769	0.1648	0.0969332	0.232666	0.220702	0.108897
TC0900002522.mm.1	chr9	Snx1	sorting nexin 1	19	6.59 ± 0.06	7.66 ± 0.16	6.74 ± 0.23	7.08 ± 0.14	0.138568	0.000123914	0.0171346	0.63872	0.00144924	1.70535	0.213589	-0.152298	0.579477	-0.700003	-1.06589	-0.334115	-0.486414	-0.913592
TC1100004150.mm.1	chr11	Socs3	suppressor of cytokine signaling 3	18	4.36 ± 0.05	4.65 ± 0.07	4.26 ± 0.03	4.64 ± 0.15	0.545028	0.0026089	0.632201	0.881731	0.00879174	1.14867	0.056437	0.100964	0.0119102	-0.328368	-0.283841	-0.372895	-0.271931	-0.384805
TC0900002113.mm.1	chr9	Sorl1	sortilin-related receptor, LDLR class A repeats-containing	19	6.99 ± 0.07	8.07 ± 0.08	6.92 ± 0.3	7.51 ± 0.25	0.0889977	0.000209939	0.176253	0.582763	0.0017932	1.24671	0.310873	0.0682502	0.553496	-0.829959	-1.07258	-0.587336	-0.519086	-1.14083
TC0300001137.mm.1	chr3	Sort1	sortilin 1	19	6.6 ± 0.21	7.84 ± 0.07	6.39 ± 0.38	6.83 ± 0.26	0.0115329	0.00136949	0.0798617	0.477957	0.00591162	1.26597	0.612668	0.212512	1.01282	-0.83456	-1.23471	-0.434404	-0.221892	-1.44723
TC1000000529.mm.1	chr10	Sowahc	sosondowah ankyrin repeat domain family member C	19	6.68 ± 0.12	8.12 ± 0.04	6.66 ± 0.31	7.59 ± 0.25	0.136143	5.85715e-06	0.162822	0.637982	0.000692797	1.24865	0.273982	0.0186292	0.529335	-1.18537	-1.44072	-0.930015	-0.911385	-1.45935
TC0200004898.mm.1	chr2	Sox12	SRY (sex determining region Y)-box 12	19	4.94 ± 0.02	4.76 ± 0.04	4.82 ± 0.06	4.73 ± 0.02	0.0384478	0.0015411	0.178993	0.514474	0.0063109	1.2461	0.0769482	0.124756	0.0291402	0.130907	0.178715	0.0830994	0.207856	0.0539592
TC1300001722.mm.1	chr13	Sox4	SRY (sex determining region Y)-box 4	19	5.92 ± 0.11	5.37 ± 0.04	5.92 ± 0.34	5.42 ± 0.11	0.859792	0.00112488	0.847872	0.952629	0.00525742	1.09624	-0.0236614	0.00203805	-0.0493608	0.528637	0.554337	0.502938	0.504976	0.552299
TC0100000766.mm.1	chr1	Sp100	nuclear antigen Sp100	19	8.33 ± 0.12	9.06 ± 0.07	8.05 ± 0.34	8.52 ± 0.08	0.00657423	0.000336926	0.348462	0.433409	0.0024443	1.22274	0.40852	0.283094	0.533946	-0.598041	-0.723467	-0.472615	-0.189521	-1.00656
TC1_GL456212_random00000013.mm.1	chr1_GL456212_random	Sp110	Sp110 nuclear body protein	19	6.4 ± 0.06	6.93 ± 0.07	6.38 ± 0.08	6.61 ± 0.16	0.119374	0.00184059	0.150592	0.627473	0.00718036	1.24989	0.164899	0.013659	0.316139	-0.376728	-0.527968	-0.225488	-0.211829	-0.541627
TC0100000765.mm.1	chr1	Sp140	Sp140 nuclear body protein	19	7.15 ± 0.07	7.85 ± 0.08	7.06 ± 0.16	7.39 ± 0.13	0.0183746	0.000161026	0.102203	0.499022	0.00154734	1.26043	0.272154	0.0930458	0.451262	-0.513588	-0.692696	-0.33448	-0.241435	-0.785742
TC1400000851.mm.1	chr14	Spata13	spermatogenesis associated 13	19	6.49 ± 0.05	6.76 ± 0.07	6.51 ± 0.12	6.76 ± 0.04	0.819308	0.000821677	0.9093	0.946818	0.00458595	1.08666	-0.0143755	-0.0215398	-0.0072112	-0.257837	-0.265001	-0.250672	-0.272212	-0.243461
TC0900001883.mm.1	chr9	Spc24	SPC24, NDC80 kinetochore complex component, homolog (S. cerevisiae)	19	7.88 ± 0.1	7.2 ± 0.15	7.88 ± 0.06	7.35 ± 0.04	0.468117	2.68551e-05	0.496487	0.851282	0.00100563	1.17985	-0.0756744	-0.0048257	-0.146523	0.604368	0.675217	0.533519	0.528693	0.680042
TC1000000710.mm.1	chr10	Specc1l	sperm antigen with calponin homology and coiled-coil domains 1-like	19	7.4 ± 0.06	8.1 ± 0.15	7.45 ± 0.21	7.68 ± 0.08	0.120002	0.000864167	0.0499083	0.627731	0.00467605	1.30539	0.183341	-0.0537998	0.420481	-0.460932	-0.698072	-0.223791	-0.277591	-0.644273
TC0800001507.mm.1	chr8	Spg7	spastic paraplegia 7 homolog (human)	19	5.93 ± 0.02	5.81 ± 0.04	6.02 ± 0.09	5.85 ± 0.03	0.120638	0.00259673	0.518884	0.628574	0.00878805	1.17224	-0.0657287	-0.0921151	-0.0393424	0.14401	0.117623	0.170396	0.0782808	0.209738
TC0200001368.mm.1	chr2	Spi1	spleen focus forming virus (SFFV) proviral integration oncogene	19	7.92 ± 0.07	9.96 ± 0.21	7.98 ± 0.19	8.85 ± 0.37	0.0439958	1.91116e-05	0.0257242	0.516196	0.000934866	1.59719	0.52111	-0.0655499	1.10777	-1.4538	-2.04046	-0.867142	-0.932691	-1.97491
TC0700004313.mm.1	chr7	Spn	sialophorin	19	4.78 ± 0.04	6.13 ± 0.23	4.59 ± 0.18	5.24 ± 0.31	0.020496	0.000274637	0.118393	0.503739	0.00222085	1.25583	0.548465	0.197713	0.899217	-0.999092	-1.34984	-0.64834	-0.450627	-1.54756
TC0500001025.mm.1	chr5	Spp1	secreted phosphoprotein 1	19	11.92 ± 0.47	8.86 ± 0.51	11.4 ± 1.14	9.03 ± 0.39	0.742129	0.000142477	0.529691	0.932335	0.0014642	1.1715	0.179872	0.525134	-0.165391	2.71253	3.05779	2.36726	2.8924	2.53265
TC0300002393.mm.1	chr3	Sprr1a	small proline-rich protein 1A	11	5.26 ± 0.29	3.63 ± 0.23	5.23 ± 0.8	3.7 ± 0.37	0.957985	0.000605916	0.893876	0.962987	0.0039064	1.09035	-0.0196391	0.0301038	-0.069382	1.58405	1.63379	1.53431	1.56441	1.60369
TC1400002193.mm.1	chr14	Spryd7	SPRY domain containing 7	19	9.13 ± 0.1	8.51 ± 0.1	9.18 ± 0.27	8.89 ± 0.11	0.0991416	0.00209636	0.21493	0.601317	0.00776873	1.24158	-0.216083	-0.056914	-0.375252	0.456011	0.61518	0.296842	0.239928	0.672094
TC0200002410.mm.1	chr2	Src	Rous sarcoma oncogene	19	5.17 ± 0.05	4.96 ± 0.04	5.2 ± 0.09	4.93 ± 0.05	0.918207	0.000188589	0.547955	0.960129	0.00171213	1.17044	0.00509343	-0.0248871	0.035074	0.239474	0.209494	0.269455	0.244568	0.234381
TC1300002276.mm.1	chr13	Srd5a1	steroid 5 alpha-reductase 1	19	7.06 ± 0.13	6.14 ± 0.12	6.89 ± 0.14	6.76 ± 0.12	0.0846588	0.00063032	0.00552384	0.571329	0.00395967	2.26325	-0.225429	0.169831	-0.620689	0.525134	0.920393	0.129874	0.299705	0.750563
TC1700002179.mm.1	chr17	Srf	serum response factor	19	5.53 ± 0.08	5.79 ± 0.04	5.46 ± 0.16	5.81 ± 0.06	0.775685	0.000945897	0.561979	0.939936	0.00491765	1.16919	0.0217881	0.0663247	-0.0227484	-0.30791	-0.263374	-0.352447	-0.286122	-0.329698
TC1000002260.mm.1	chr10	Srgn	serglycin	19	7.94 ± 0.14	8.83 ± 0.12	7.76 ± 0.12	8.18 ± 0.23	0.0217535	0.00101729	0.156478	0.506653	0.00505851	1.24945	0.413272	0.17246	0.654085	-0.656071	-0.896883	-0.415259	-0.242799	-1.06934
TC0300003196.mm.1	chr3	Srsf11	serine/arginine-rich splicing factor 11	19	8.54 ± 0.03	8.69 ± 0.02	8.52 ± 0.15	8.75 ± 0.04	0.691281	0.00232219	0.450722	0.921367	0.00802077	1.18844	-0.02119	0.0193401	-0.06172	-0.191548	-0.151018	-0.232078	-0.212738	-0.170358
TC1200000750.mm.1	chr12	Srsf5	serine/arginine-rich splicing factor 5	19	12.25 ± 0.15	12.77 ± 0.1	12.12 ± 0.34	12.63 ± 0.02	0.362467	0.00216431	0.967033	0.789722	0.00786159	1.07922	0.130626	0.124781	0.13647	-0.513762	-0.519606	-0.507917	-0.383136	-0.644387
TC0800002398.mm.1	chr8	Ssbp4	single stranded DNA binding protein 4	19	5.94 ± 0.04	6.19 ± 0.05	5.94 ± 0.02	6.09 ± 0.08	0.368122	0.00311999	0.397245	0.793136	0.00936259	1.20139	0.0531235	0.003235	0.103012	-0.201278	-0.251166	-0.151389	-0.148154	-0.254401
TC1100001115.mm.1	chr11	Ssh2	slingshot homolog 2 (Drosophila)	19	7.65 ± 0.11	8.5 ± 0.09	7.39 ± 0.23	8 ± 0.12	0.00589441	1.83783e-05	0.336275	0.426794	0.000922624	1.23003	0.380935	0.26289	0.49898	-0.731535	-0.84958	-0.61349	-0.3506	-1.11247
TC0600001729.mm.1	chr6	Sspn	sarcospan	15	4.5 ± 0.05	4.21 ± 0.08	4.43 ± 0.11	4.23 ± 0.06	0.757826	0.00226223	0.481928	0.934701	0.0078794	1.18222	0.0213251	0.070295	-0.0276448	0.249407	0.298377	0.200437	0.270732	0.228082
TC0100000023.mm.1	chr1	St18	suppression of tumorigenicity 18	9	4.31 ± 0.08	3.96 ± 0.05	4.36 ± 0.12	4.17 ± 0.03	0.0609952	0.000882921	0.266048	0.527569	0.0047721	1.23773	-0.132983	-0.0571319	-0.208834	0.271435	0.347287	0.195584	0.138452	0.404418
TC0600000135.mm.1	chr6	St7	suppression of tumorigenicity 7	19	5.58 ± 0.04	6.01 ± 0.07	5.54 ± 0.06	5.73 ± 0.06	0.0136331	5.62826e-05	0.0548029	0.484192	0.00120599	1.29173	0.155468	0.039562	0.271375	-0.308498	-0.424405	-0.192592	-0.15303	-0.463967
TC0100002844.mm.1	chr1	St8sia4	ST8 alpha-N-acetyl-neuraminide alpha-2,8-sialyltransferase 4	19	5.56 ± 0.14	7.33 ± 0.09	5.39 ± 0.37	6.4 ± 0.26	0.0144768	4.46275e-06	0.0737488	0.485938	0.000555606	1.26891	0.550715	0.167654	0.933777	-1.38981	-1.77287	-1.00675	-0.839095	-1.94053
TC0X00000398.mm.1	chrX	Stag2	stromal antigen 2	19	11.16 ± 0.11	11.63 ± 0.04	11.03 ± 0.29	11.38 ± 0	0.0826929	0.00114621	0.580079	0.567104	0.00529032	1.16519	0.193053	0.134339	0.251768	-0.415875	-0.47459	-0.357161	-0.222822	-0.608929
TC0500000785.mm.1	chr5	Stap1	signal transducing adaptor family member 1	19	6.89 ± 0.17	9.36 ± 0.2	6.78 ± 0.33	7.98 ± 0.38	0.0135298	5.16203e-06	0.030456	0.483216	0.000636558	1.50579	0.74617	0.108866	1.38347	-1.83734	-2.47465	-1.20004	-1.09117	-2.58351
TC0200001798.mm.1	chr2	Stard9	START domain containing 9	19	6.08 ± 0.03	6.38 ± 0.06	6.04 ± 0.11	6.12 ± 0.04	0.0140042	0.00251601	0.0592833	0.485293	0.00858592	1.28539	0.147917	0.0393472	0.256486	-0.19263	-0.3012	-0.084061	-0.0447138	-0.340547
TC1100003790.mm.1	chr11	Stat3	signal transducer and activator of transcription 3	19	8.98 ± 0.08	9.65 ± 0.13	9.1 ± 0.11	9.45 ± 0.13	0.722723	0.000309691	0.179314	0.926531	0.00235968	1.24608	0.0395758	-0.114618	0.19377	-0.509794	-0.663988	-0.3556	-0.470218	-0.54937
TC1000001568.mm.1	chr10	Stat6	signal transducer and activator of transcription 6	19	8.57 ± 0.03	9.04 ± 0.07	8.41 ± 0.2	8.78 ± 0.07	0.0189462	0.000116434	0.589731	0.499858	0.00143862	1.16068	0.213181	0.16851	0.257851	-0.418277	-0.462948	-0.373606	-0.205096	-0.631457
TC0100002337.mm.1	chr1	Stk17b	serine/threonine kinase 17b (apoptosis-inducing)	19	7.82 ± 0.13	10.75 ± 0.21	7.69 ± 0.33	9.25 ± 0.49	0.0186976	2.77239e-06	0.0414694	0.499601	0.000344446	1.37024	0.813894	0.125506	1.50228	-2.24229	-2.93067	-1.5539	-1.42839	-3.05618
TC1400002735.mm.1	chr14	Stk24	serine/threonine kinase 24	19	8.36 ± 0.07	9.05 ± 0.13	8.27 ± 0.3	8.72 ± 0.11	0.125813	0.000532643	0.394504	0.632351	0.00372735	1.20233	0.211207	0.096996	0.325419	-0.571294	-0.685505	-0.457082	-0.360086	-0.782501
TC1500001356.mm.1	chr15	Stk3	serine/threonine kinase 3	19	8.43 ± 0.06	8.86 ± 0.06	8.38 ± 0.21	8.72 ± 0.06	0.296293	0.000387342	0.583285	0.764142	0.00279716	1.16258	0.091609	0.0441419	0.139076	-0.384735	-0.432202	-0.337268	-0.293126	-0.476344
TC0200002502.mm.1	chr2	Stk4	serine/threonine kinase 4	19	8.08 ± 0.03	8.6 ± 0.09	8.12 ± 0.11	8.31 ± 0.12	0.174138	0.000940859	0.0756469	0.669229	0.00485375	1.26807	0.12321	-0.0416061	0.288026	-0.35431	-0.519127	-0.189494	-0.2311	-0.47752
TC1200002154.mm.1	chr12	Ston2	stonin 2	19	5.79 ± 0.03	5.95 ± 0.02	5.75 ± 0.06	5.88 ± 0.04	0.137454	0.000916339	0.577529	0.638425	0.00479303	1.16626	0.0542884	0.03459	0.0739868	-0.142394	-0.162092	-0.122695	-0.0881054	-0.196682
TC0200002696.mm.1	chr2	Stx16	syntaxin 16	19	8.1 ± 0.06	8.48 ± 0.02	8.02 ± 0.18	8.28 ± 0.04	0.0453101	0.000206333	0.391087	0.516744	0.00177507	1.20341	0.141744	0.0844096	0.199078	-0.315773	-0.373107	-0.258438	-0.174029	-0.457516
TC1900001144.mm.1	chr19	Stx3	syntaxin 3	19	5.51 ± 0.05	5.3 ± 0.04	5.59 ± 0.14	5.37 ± 0.05	0.227498	0.0032232	0.97924	0.719037	0.00946924	1.07795	-0.0770267	-0.0786463	-0.0754072	0.214246	0.212627	0.215866	0.137219	0.291273
TC1000000208.mm.1	chr10	Stx7	syntaxin 7	19	9.74 ± 0.1	10.63 ± 0.1	9.78 ± 0.35	10.09 ± 0.17	0.124685	0.0013383	0.0728455	0.631862	0.00580319	1.27037	0.249399	-0.0464332	0.54523	-0.602565	-0.898396	-0.306733	-0.353166	-0.851963
TC0400002733.mm.1	chr4	Svep1	sushi, von Willebrand factor type A, EGF and pentraxin domain containing 1	19	5.03 ± 0.05	4.54 ± 0.08	4.93 ± 0.15	4.55 ± 0.05	0.538041	2.37625e-05	0.465284	0.878389	0.000998444	1.18519	0.045489	0.0995719	-0.0085938	0.434022	0.488105	0.37994	0.479511	0.388533
TC0700001626.mm.1	chr7	Swap70	SWA-70 protein	19	6.41 ± 0.09	7.11 ± 0.09	6.4 ± 0.24	6.69 ± 0.09	0.0661822	0.000406783	0.0802484	0.547127	0.00295475	1.26581	0.216432	0.0115102	0.421353	-0.493724	-0.698646	-0.288803	-0.277293	-0.710156
TC1300000612.mm.1	chr13	Syk	spleen tyrosine kinase	19	6.05 ± 0.07	8.19 ± 0.16	6.13 ± 0.28	6.99 ± 0.36	0.0259521	8.74294e-06	0.013483	0.510332	0.000763946	1.73198	0.56426	-0.0749555	1.20348	-1.50246	-2.14168	-0.863245	-0.938201	-2.06672
TC1000001679.mm.1	chr10	Syne1	spectrin repeat containing, nuclear envelope 1	19	7.71 ± 0.15	9.02 ± 0.23	8.11 ± 0.3	8.47 ± 0.29	0.750211	0.00243346	0.0555542	0.933927	0.00845217	1.29126	0.074473	-0.40219	0.551136	-0.835301	-1.31196	-0.358638	-0.760828	-0.909774
TC1600002060.mm.1	chr16	Synj1	synaptojanin 1	19	7.2 ± 0.05	7.79 ± 0.07	7.16 ± 0.18	7.44 ± 0.08	0.0277775	6.72812e-05	0.0712335	0.511085	0.0012719	1.27151	0.195952	0.0398045	0.352099	-0.438201	-0.594348	-0.282054	-0.242249	-0.634153
TC1700000047.mm.1	chr17	Synj2	synaptojanin 2	19	5.92 ± 0.17	5.27 ± 0.12	5.81 ± 0.24	5.33 ± 0.07	0.84819	0.000718976	0.539825	0.950064	0.00428088	1.17099	0.0261737	0.110488	-0.0581408	0.569234	0.653548	0.484919	0.595407	0.54306
TC0X00002985.mm.1	chrX	Sytl4	synaptotagmin-like 4	19	5.15 ± 0.06	4.98 ± 0.01	5.09 ± 0.08	4.92 ± 0.05	0.238733	0.00222978	0.988575	0.726761	0.00787385	1.07767	0.0576782	0.0583626	0.0569938	0.172975	0.173659	0.17229	0.230653	0.115297
TC0800001906.mm.1	chr8	Tacc1	transforming, acidic coiled-coil containing protein 1	19	7.68 ± 0.05	8.05 ± 0.09	7.61 ± 0.15	7.92 ± 0.03	0.167265	0.000260453	0.658093	0.663861	0.00213524	1.14319	0.103709	0.0714477	0.135971	-0.339072	-0.371334	-0.30681	-0.235363	-0.442781
TC0200005397.mm.1	chr2	Taf4a	TAF4A RNA polymerase II, TATA box binding protein (TBP)-associated factor	19	6.55 ± 0.03	6.94 ± 0.06	6.53 ± 0.03	6.73 ± 0.02	0.0117269	2.3235e-06	0.0357595	0.47875	0.000289409	1.43523	0.114272	0.0223708	0.206172	-0.293688	-0.385589	-0.201788	-0.179417	-0.40796
TC1700002207.mm.1	chr17	Taf8	TAF8 RNA polymerase II, TATA box binding protein (TBP)-associated factorq	19	5.94 ± 0.03	6.05 ± 0.04	5.88 ± 0.06	6 ± 0.02	0.0876908	0.00232687	0.999075	0.577111	0.0080317	1.07739	0.0582138	0.0582515	0.0581762	-0.116596	-0.116558	-0.116633	-0.058382	-0.17481
TC0900002212.mm.1	chr9	Tagln	transgelin	19	6.98 ± 0.1	6.23 ± 0.19	7.03 ± 0.14	6.55 ± 0.1	0.194601	0.000358863	0.332318	0.701903	0.00257574	1.23122	-0.181346	-0.0475444	-0.315148	0.612101	0.745903	0.4783	0.430755	0.793447
TC0200000923.mm.1	chr2	Tank	TRAF family member-associated Nf-kappa B activator	19	6.98 ± 0.1	7.9 ± 0.14	6.98 ± 0.32	7.48 ± 0.14	0.173732	0.000264268	0.173728	0.66877	0.00216132	1.24699	0.213229	-1.6e-06	0.42646	-0.707368	-0.920599	-0.494137	-0.494139	-0.920597
TC0500000591.mm.1	chr5	Tbc1d1	TBC1 domain family, member 1	19	6.71 ± 0.04	7.11 ± 0.08	6.66 ± 0.12	6.8 ± 0.08	0.029018	0.00296563	0.0955502	0.511817	0.00923761	1.26221	0.18251	0.0480296	0.316991	-0.267687	-0.402168	-0.133207	-0.0851772	-0.450198
TC0700004316.mm.1	chr7	Tbc1d10b	TBC1 domain family, member 10b	19	5.6 ± 0.04	5.92 ± 0.08	5.63 ± 0.04	5.69 ± 0.03	0.0678611	0.00176712	0.0202362	0.54863	0.00707712	1.68428	0.101206	-0.0323379	0.23475	-0.195094	-0.328638	-0.0615501	-0.093888	-0.2963
TC0900002823.mm.1	chr9	Tbc1d2b	TBC1 domain family, member 2B	19	8.29 ± 0.02	8.81 ± 0.14	8.31 ± 0.12	8.72 ± 0.16	0.747783	0.00133393	0.63815	0.933295	0.00578351	1.14658	0.0384103	-0.0178785	0.0946992	-0.460992	-0.517281	-0.404703	-0.422581	-0.499402
TC1000002185.mm.1	chr10	Tbc1d32	TBC1 domain family, member 32	19	6.87 ± 0.09	7.51 ± 0.04	6.8 ± 0.25	7.15 ± 0.01	0.0264925	5.13759e-05	0.126695	0.510419	0.00119471	1.25415	0.216713	0.0742831	0.359143	-0.492574	-0.635003	-0.350144	-0.275861	-0.709286
TC1700002253.mm.1	chr17	Tbc1d5	TBC1 domain family, member 5	19	8.31 ± 0.05	8.62 ± 0.04	8.21 ± 0.16	8.46 ± 0.05	0.0667936	0.000510172	0.615267	0.54819	0.00364241	1.15431	0.12652	0.0936661	0.159374	-0.282085	-0.314939	-0.249231	-0.155565	-0.408605
TC0800000916.mm.1	chr8	Tbc1d9	TBC1 domain family, member 9	19	6.14 ± 0.08	7.32 ± 0.15	6.23 ± 0.21	6.68 ± 0.17	0.0729497	3.67071e-05	0.0212694	0.550518	0.00108046	1.67066	0.270883	-0.0903382	0.632104	-0.811093	-1.17231	-0.449872	-0.54021	-1.08198
TC1900000787.mm.1	chr19	Tcf7l2	transcription factor 7 like 2, T cell specific, HMG box	19	7.35 ± 0.08	8.92 ± 0.19	7.3 ± 0.14	8.16 ± 0.16	0.0136083	5.07253e-07	0.0284384	0.483619	7.57936e-05	1.54115	0.407864	0.0540352	0.761692	-1.21847	-1.5723	-0.864643	-0.810608	-1.62634
TC1900000888.mm.1	chr19	Tcirg1	T cell, immune regulator 1, ATPase, H+ transporting, lysosomal V0 protein A3	19	7.45 ± 0.06	7.93 ± 0.05	7.43 ± 0.1	7.6 ± 0.12	0.049409	0.00122693	0.0752132	0.518325	0.00554137	1.26837	0.174426	0.0184447	0.330408	-0.324103	-0.480085	-0.168121	-0.149676	-0.498529
TC1600000442.mm.1	chr16	Tctex1d2	Tctex1 domain containing 2	19	5.33 ± 0.05	5.77 ± 0.07	5.34 ± 0.06	5.45 ± 0.06	0.0209182	0.000295864	0.0133176	0.506116	0.00230568	1.73874	0.150953	-0.0131853	0.315091	-0.273863	-0.438001	-0.109724	-0.12291	-0.424815
TC0800001748.mm.1	chr8	Tdrp	testis development related protein	19	6.08 ± 0.05	5.86 ± 0.05	5.93 ± 0.02	5.82 ± 0.04	0.0447778	0.00174746	0.198762	0.516388	0.00697836	1.24325	0.0940503	0.151803	0.036298	0.163174	0.220926	0.105422	0.257224	0.0691235
TC0700001332.mm.1	chr7	Tenm4	teneurin transmembrane protein 4	11	4.31 ± 0.03	4.07 ± 0.04	4.41 ± 0.1	4.11 ± 0.04	0.14946	2.76237e-05	0.523502	0.642807	0.00106808	1.17185	-0.0688011	-0.0983802	-0.039222	0.268515	0.238936	0.298094	0.199714	0.337316
TC1400001988.mm.1	chr14	Tep1	telomerase associated protein 1	19	6.44 ± 0.02	6.85 ± 0.05	6.39 ± 0.15	6.56 ± 0.06	0.0158048	0.000285702	0.0732387	0.491933	0.00228817	1.27004	0.167922	0.0490118	0.286832	-0.29003	-0.40894	-0.171119	-0.122108	-0.457952
TC0300002982.mm.1	chr3	Tet2	tet methylcytosine dioxygenase 2	19	7.45 ± 0.13	8.31 ± 0.19	7.35 ± 0.22	7.88 ± 0.08	0.0889484	0.0002058	0.263459	0.582564	0.00177242	1.23785	0.260222	0.094003	0.426442	-0.696073	-0.862293	-0.529854	-0.435851	-0.956296
TC1100001336.mm.1	chr11	Tex14	testis expressed gene 14	18	4.47 ± 0.08	6.05 ± 0.16	4.54 ± 0.22	5.11 ± 0.27	0.0332069	4.09797e-05	0.016414	0.513105	0.00109201	1.71184	0.43868	-0.0666898	0.94405	-1.06904	-1.57441	-0.563675	-0.630364	-1.50772
TC0900003016.mm.1	chr9	Tex264	testis expressed gene 264	19	7.66 ± 0.04	7.46 ± 0.04	7.65 ± 0.07	7.46 ± 0.08	0.99287	0.00327388	0.878767	0.966314	0.00966772	1.09091	0.00049615	0.0089705	-0.0079782	0.19075	0.199225	0.182276	0.191247	0.190254
TC0100001063.mm.1	chr1	Tfcp2l1	transcription factor CP2-like 1	19	6.07 ± 0.12	5.5 ± 0.06	6.1 ± 0.19	5.68 ± 0.08	0.320433	0.000255789	0.484619	0.781911	0.00204175	1.18182	-0.105478	-0.0319196	-0.179036	0.488025	0.561583	0.414466	0.382547	0.593503
TC0700000424.mm.1	chr7	Tgfb1	transforming growth factor, beta 1	19	6.99 ± 0.07	8.07 ± 0.11	7.02 ± 0.17	7.45 ± 0.2	0.043221	4.31425e-05	0.0278664	0.515903	0.00110634	1.54889	0.294296	-0.0301982	0.618789	-0.757897	-1.08239	-0.433404	-0.463602	-1.05219
TC0100003754.mm.1	chr1	Tgfb2	transforming growth factor, beta 2	18	4.69 ± 0.04	4.43 ± 0.05	4.63 ± 0.04	4.4 ± 0.06	0.412281	0.000176685	0.832432	0.824035	0.00169778	1.09735	0.0412757	0.0518132	0.0307382	0.241954	0.252491	0.231416	0.283229	0.200678
TC1300000691.mm.1	chr13	Tgfbi	transforming growth factor, beta induced	19	12.57 ± 0.26	14.26 ± 0.2	12.1 ± 0.68	12.83 ± 0.24	0.00525928	0.000851927	0.121958	0.42012	0.00465745	1.25471	0.953235	0.474112	1.43236	-1.2135	-1.69263	-0.73438	-0.260268	-2.16674
TC0400000011.mm.1	chr4	Tgs1	trimethylguanosine synthase homolog (S. cerevisiae)	19	7.87 ± 0.09	8.33 ± 0.02	7.72 ± 0.26	8.05 ± 0.04	0.0368702	0.000732674	0.502406	0.514171	0.00436134	1.17799	0.212162	0.148512	0.275811	-0.391425	-0.455074	-0.327776	-0.179263	-0.603586
TC1000000252.mm.1	chr10	Themis	thymocyte selection associated	19	5.76 ± 0.24	4.96 ± 0.12	5.3 ± 0.1	4.69 ± 0.11	0.0349492	0.000415027	0.532519	0.513595	0.00304877	1.17134	0.361277	0.460833	0.261721	0.702743	0.802299	0.603187	1.06402	0.341466
TC0400003681.mm.1	chr4	Themis2	thymocyte selection associated family member 2	19	8.38 ± 0.05	11.31 ± 0.17	8.15 ± 0.5	9.67 ± 0.49	0.00915275	3.449e-06	0.0382525	0.472923	0.000348728	1.40456	0.931469	0.223808	1.63913	-2.22102	-2.92868	-1.51336	-1.28955	-3.15249
TC0200000339.mm.1	chr2	Thnsl1	threonine synthase-like 1 (bacterial)	19	5.42 ± 0.07	5.28 ± 0.04	5.44 ± 0.09	5.18 ± 0.05	0.474384	0.00277055	0.307353	0.852561	0.00913174	1.23527	0.0404915	-0.0178198	0.0988028	0.197204	0.138893	0.255516	0.237696	0.156713
TC1700002595.mm.1	chr17	Thumpd2	THUMP domain containing 2	19	5.15 ± 0.01	5.25 ± 0.04	5.11 ± 0.04	5.21 ± 0.01	0.0848489	0.00155543	0.992846	0.571726	0.0063293	1.07756	0.0470105	0.0472428	0.0467782	-0.0982369	-0.0980046	-0.0984692	-0.0512264	-0.145247
TC1700000009.mm.1	chr17	Tiam2	T cell lymphoma invasion and metastasis 2	19	4.89 ± 0.12	4.45 ± 0.06	5.14 ± 0.09	4.86 ± 0.07	0.00145153	0.000657319	0.330477	0.371366	0.00405941	1.23182	-0.32719	-0.242587	-0.411794	0.360053	0.444656	0.275449	0.0328622	0.687243
TC1800001751.mm.1	chr18	Ticam2	toll-like receptor adaptor molecule 2	19	5.14 ± 0.04	6.2 ± 0.17	5.29 ± 0.17	5.78 ± 0.24	0.412262	0.000301793	0.109548	0.823963	0.00234979	1.25858	0.140333	-0.142725	0.42339	-0.777137	-1.06019	-0.494079	-0.636804	-0.917469
TC1300002076.mm.1	chr13	Tifab	TRAF-interacting protein with forkhead-associated domain, family member B	19	5.06 ± 0.06	6.06 ± 0.13	5.11 ± 0.19	5.32 ± 0.15	0.0138377	0.000201616	0.00574191	0.484595	0.00175412	2.21546	0.346262	-0.0537178	0.746243	-0.605947	-1.00593	-0.205967	-0.259685	-0.95221
TC1500000566.mm.1	chr15	Tigd5	tigger transposable element derived 5	19	5.15 ± 0.1	4.8 ± 0.05	5.08 ± 0.08	4.85 ± 0.06	0.898201	0.00113004	0.475235	0.957199	0.00526095	1.18353	0.00940945	0.0623697	-0.0435508	0.290166	0.343126	0.237206	0.299576	0.280757
TC0X00000218.mm.1	chrX	Timp1	tissue inhibitor of metalloproteinase 1	2	4.12 ± 0.13	3.67 ± 0.04	4.08 ± 0.15	3.66 ± 0.06	0.784887	0.000245319	0.897126	0.94109	0.00193894	1.08996	0.0255896	0.0376989	0.0134804	0.439762	0.451871	0.427653	0.465352	0.414172
TC1400002096.mm.1	chr14	Tinf2	Terf1 (TRF1)-interacting nuclear factor 2	19	6.63 ± 0.07	6.98 ± 0.04	6.69 ± 0.15	6.95 ± 0.07	0.834275	0.000825069	0.614401	0.949423	0.00458964	1.15438	-0.0156214	-0.0533732	0.0221304	-0.305809	-0.343561	-0.268057	-0.32143	-0.290187
TC1100004147.mm.1	chr11	Tk1	thymidine kinase 1	19	6.63 ± 0.12	7.71 ± 0.15	6.47 ± 0.38	7.33 ± 0.15	0.13465	4.82827e-05	0.536814	0.637584	0.00117831	1.17113	0.271396	0.162907	0.379885	-0.965514	-1.074	-0.857024	-0.694117	-1.23691
TC1100004270.mm.1	chr11	Tlcd2	TLC domain containing 2	19	11.88 ± 0.2	10.89 ± 0.3	11.95 ± 0.19	11.18 ± 0.19	0.439577	0.00146145	0.633587	0.839386	0.00602914	1.14818	-0.179469	-0.069486	-0.289452	0.878431	0.988414	0.768448	0.698962	1.0579
TC1900001196.mm.1	chr19	Tle4	transducin-like enhancer of split 4, homolog of Drosophila E(spl)	19	7.58 ± 0.02	8.01 ± 0.08	7.51 ± 0.21	8.01 ± 0.07	0.658677	6.24594e-05	0.67593	0.910298	0.00126364	1.14118	0.0381427	0.074225	0.0020604	-0.464474	-0.428391	-0.500556	-0.426331	-0.502616
TC0400002530.mm.1	chr4	Tln1	talin 1	19	8.51 ± 0.05	10.18 ± 0.2	8.56 ± 0.19	9.37 ± 0.25	0.0532343	5.7452e-06	0.0314221	0.519999	0.000651868	1.47824	0.382141	-0.0500961	0.814379	-1.243	-1.67524	-0.810762	-0.860858	-1.62514
TC0500002480.mm.1	chr5	Tlr1	toll-like receptor 1	19	6.29 ± 0.13	7.75 ± 0.27	6.34 ± 0.26	6.96 ± 0.26	0.124983	0.000337628	0.0867068	0.632022	0.0024445	1.2642	0.367076	-0.0470095	0.781161	-1.04222	-1.4563	-0.628131	-0.675141	-1.40929
TC0400003577.mm.1	chr4	Tlr12	toll-like receptor 12	19	6.18 ± 0.13	5.54 ± 0.2	5.86 ± 0.19	5.45 ± 0.1	0.18885	0.00317364	0.475921	0.699191	0.00942258	1.18336	0.205239	0.314259	0.096219	0.522968	0.631988	0.413948	0.728207	0.317729
TC0X00001069.mm.1	chrX	Tlr13	toll-like receptor 13	19	6.31 ± 0.14	7.59 ± 0.14	6.47 ± 0.35	6.91 ± 0.29	0.242285	0.00101131	0.0669043	0.732652	0.00503861	1.27686	0.256722	-0.159895	0.673338	-0.857735	-1.27435	-0.441118	-0.601013	-1.11446
TC0400000743.mm.1	chr4	Tlr4	toll-like receptor 4	19	7.28 ± 0.04	8.31 ± 0.15	7.38 ± 0.3	7.69 ± 0.15	0.0916114	0.000305261	0.0258264	0.587471	0.00235559	1.59482	0.259872	-0.0967448	0.616488	-0.672569	-1.02919	-0.315952	-0.412697	-0.932441
TC0X00003360.mm.1	chrX	Tlr7	toll-like receptor 7	19	7.61 ± 0.12	9.96 ± 0.19	7.78 ± 0.24	9.54 ± 0.19	0.47255	4.35017e-09	0.107403	0.852444	1.64645e-10	1.25908	0.12611	-0.166949	0.41917	-2.05267	-2.34573	-1.75961	-1.92656	-2.17878
TC0X00003359.mm.1	chrX	Tlr8	toll-like receptor 8	19	7.46 ± 0.12	12.22 ± 0.19	7.42 ± 0.38	10.31 ± 0.55	0.0107799	8.95807e-09	0.0138984	0.47649	1.27658e-06	1.72823	0.977209	0.0421926	1.91223	-3.81987	-4.75489	-2.88486	-2.84266	-4.79708
TC0900001339.mm.1	chr9	Tlr9	toll-like receptor 9	19	5.23 ± 0.08	6.14 ± 0.06	5.41 ± 0.23	5.54 ± 0.14	0.085032	0.000411136	0.00403831	0.572414	0.00301649	2.76184	0.211496	-0.177346	0.600338	-0.517812	-0.906654	-0.12897	-0.306317	-0.729308
TC1600000440.mm.1	chr16	Tm4sf19	transmembrane 4 L six family member 19	19	4.91 ± 0.09	5.49 ± 0.05	4.85 ± 0.08	4.98 ± 0.12	0.00468204	0.000973184	0.0188685	0.415366	0.0049522	1.69117	0.28724	0.0594193	0.515061	-0.353732	-0.581553	-0.125911	-0.0664914	-0.640972
TC0700001178.mm.1	chr7	Tm6sf1	transmembrane 6 superfamily member 1	19	6.41 ± 0.1	8.81 ± 0.18	6.25 ± 0.21	7.4 ± 0.47	0.0127358	1.24532e-05	0.0405416	0.481386	0.000854048	1.38171	0.784887	0.162632	1.40714	-1.77001	-2.39227	-1.14776	-0.985128	-2.5549
TC0900000055.mm.1	chr9	Tmem123	transmembrane protein 123	19	9.46 ± 0.03	10.01 ± 0.05	9.51 ± 0.04	9.79 ± 0.13	0.30332	9.02981e-05	0.107508	0.76961	0.00136693	1.25905	0.0829068	-0.050244	0.216058	-0.411665	-0.544815	-0.278514	-0.328758	-0.494571
TC0100002193.mm.1	chr1	Tmem131	transmembrane protein 131	19	10.16 ± 0.14	10.74 ± 0.08	9.97 ± 0.38	10.4 ± 0.04	0.0795652	0.00321327	0.611095	0.563079	0.0094677	1.15466	0.270158	0.195557	0.34476	-0.502979	-0.57758	-0.428377	-0.23282	-0.773137
TC0700002168.mm.1	chr7	Tmem150b	transmembrane protein 150B	19	4.57 ± 0.11	5.78 ± 0.09	4.67 ± 0.05	4.98 ± 0.19	0.0177104	3.532e-05	0.0038364	0.496777	0.00107871	2.80144	0.347458	-0.0980741	0.792989	-0.756015	-1.20155	-0.310483	-0.408557	-1.10347
TC0500002482.mm.1	chr5	Tmem156	transmembrane protein 156	19	4.97 ± 0.02	5.65 ± 0.06	4.94 ± 0.1	5.16 ± 0.08	0.000837135	2.65471e-06	0.00203973	0.365136	0.000307255	2.26505	0.257935	0.0271095	0.488761	-0.45192	-0.682746	-0.221094	-0.193985	-0.709855
TC0X00001407.mm.1	chrX	Tmem164	transmembrane protein 164	19	6.45 ± 0.05	7.06 ± 0.11	6.5 ± 0.06	6.75 ± 0.16	0.258284	0.00135545	0.135918	0.741478	0.00581067	1.25222	0.129219	-0.0440699	0.302507	-0.431426	-0.604715	-0.258138	-0.302208	-0.560645
TC1300000469.mm.1	chr13	Tmem170b	transmembrane protein 170B	19	8.8 ± 0.06	9.12 ± 0.07	8.86 ± 0.07	9.07 ± 0.08	0.965401	0.00164887	0.419819	0.963369	0.00675231	1.19166	-0.0030029	-0.0594798	0.053474	-0.260574	-0.317051	-0.204097	-0.263577	-0.257571
TC1900000693.mm.1	chr19	Tmem180	transmembrane protein 180	19	5.38 ± 0.03	5.22 ± 0.03	5.44 ± 0.06	5.32 ± 0.02	0.0195602	0.00058876	0.562234	0.500814	0.00389386	1.16916	-0.0815845	-0.0630845	-0.100085	0.13532	0.15382	0.11682	0.0537352	0.216904
TC1200001974.mm.1	chr12	Tmem229b	transmembrane protein 229B	19	5.15 ± 0.04	5.63 ± 0.09	5.2 ± 0.11	5.33 ± 0.08	0.127584	0.00119282	0.0388111	0.633128	0.00533942	1.40047	0.123117	-0.0497094	0.295943	-0.304245	-0.477071	-0.131419	-0.181129	-0.427362
TC0100002395.mm.1	chr1	Tmem237	transmembrane protein 237	19	5.61 ± 0.08	5.33 ± 0.05	5.58 ± 0.2	5.24 ± 0.04	0.447152	0.0014659	0.675108	0.84408	0.0060311	1.14123	0.0626007	0.0283215	0.0968798	0.311525	0.277246	0.345804	0.374126	0.248924
TC1000000653.mm.1	chr10	Tmem26	transmembrane protein 26	19	7.38 ± 0.16	9.27 ± 0.13	7.6 ± 0.2	8.65 ± 0.4	0.435785	2.51826e-05	0.106735	0.835128	0.0010022	1.25926	0.196813	-0.224965	0.618591	-1.47004	-1.89182	-1.04826	-1.27323	-1.66685
TC0X00003159.mm.1	chrX	Tmem29	transmembrane protein 29	19	5.18 ± 0.02	5.06 ± 0.02	5.26 ± 0.07	5.15 ± 0	0.00194804	0.000133211	0.994604	0.37808	0.00145196	1.07752	-0.0847132	-0.0848687	-0.0845576	0.115106	0.11495	0.115261	0.0303924	0.199819
TC1600001752.mm.1	chr16	Tmem45a	transmembrane protein 45a	15	4.82 ± 0.14	4.34 ± 0.08	4.63 ± 0.17	4.25 ± 0.11	0.239418	0.00159713	0.64867	0.727163	0.00652904	1.14503	0.138517	0.191081	0.0859522	0.434483	0.487048	0.381918	0.573	0.295966
TC0900001982.mm.1	chr9	Tmem45b	transmembrane protein 45b	13	5.29 ± 0.25	4.28 ± 0.11	4.58 ± 0.26	4.19 ± 0.07	0.0288743	0.000804927	0.080279	0.511589	0.00457288	1.26577	0.401388	0.712959	0.0898166	0.694279	1.00585	0.382707	1.09567	0.292891
TC0400000133.mm.1	chr4	Tmem64	transmembrane protein 64	19	11.03 ± 0.09	10.49 ± 0.14	11.26 ± 0.31	10.58 ± 0.16	0.302282	0.00103946	0.640684	0.768818	0.00513649	1.14615	-0.159984	-0.231322	-0.088646	0.607072	0.535734	0.67841	0.447088	0.767056
TC1500001578.mm.1	chr15	Tmem65	transmembrane protein 65	19	8.06 ± 0.11	7.5 ± 0.13	8.01 ± 0.29	7.61 ± 0.1	0.829566	0.00269211	0.554384	0.948967	0.00898272	1.16983	-0.0295151	0.0519714	-0.111002	0.483436	0.564922	0.401949	0.453921	0.512951
TC0400002120.mm.1	chr4	Tmem68	transmembrane protein 68	19	6.4 ± 0.07	6.79 ± 0.03	6.47 ± 0.12	6.63 ± 0.02	0.400985	0.000198371	0.069146	0.818952	0.00174846	1.27348	0.0488743	-0.061813	0.159562	-0.276161	-0.386848	-0.165473	-0.227286	-0.325035
TC0200004459.mm.1	chr2	Tmem87a	transmembrane protein 87A	19	9.15 ± 0.11	9.69 ± 0.07	8.98 ± 0.35	9.36 ± 0.08	0.0751322	0.00319325	0.534861	0.554865	0.00943149	1.17124	0.249653	0.166724	0.332582	-0.457536	-0.540465	-0.374607	-0.207883	-0.707189
TC0X00003358.mm.1	chrX	Tmsb4x	thymosin, beta 4, X chromosome	19	9.86 ± 0.04	10.99 ± 0.11	9.9 ± 0.15	10.55 ± 0.09	0.0354307	4.04195e-08	0.0147318	0.513703	5.08121e-06	1.72338	0.202995	-0.0389684	0.444958	-0.892456	-1.13442	-0.650493	-0.689461	-1.09545
TC0400002812.mm.1	chr4	Tnc	tenascin C	19	5.3 ± 0.06	4.97 ± 0.06	5.14 ± 0.1	5.01 ± 0.06	0.304714	0.00195924	0.107125	0.770859	0.00739078	1.25915	0.0641609	0.167637	-0.039315	0.225972	0.329448	0.122496	0.290133	0.161811
TC0300002467.mm.1	chr3	Tnfaip8l2	tumor necrosis factor, alpha-induced protein 8-like 2	19	7.63 ± 0.13	9.17 ± 0.09	7.36 ± 0.5	8.02 ± 0.33	0.0105005	0.000408048	0.091164	0.476144	0.00299637	1.26308	0.70832	0.27084	1.1458	-1.09506	-1.53254	-0.657577	-0.386736	-1.80338
TC0400004130.mm.1	chr4	Tnfrsf14	tumor necrosis factor receptor superfamily, member 14 (herpesvirus entry mediator)	19	6.68 ± 0.04	7.73 ± 0.08	6.66 ± 0.16	7.22 ± 0.14	0.0178258	7.87655e-07	0.0273775	0.497181	0.000121795	1.55861	0.266523	0.0216861	0.51136	-0.807341	-1.05218	-0.562504	-0.540818	-1.07386
TC0700004592.mm.1	chr7	Tnfrsf22	tumor necrosis factor receptor superfamily, member 22	19	6.39 ± 0.11	5.98 ± 0.09	6.37 ± 0.17	5.83 ± 0.08	0.399735	0.000306101	0.503535	0.818398	0.00235849	1.17755	0.0882053	0.0184527	0.157958	0.474569	0.404816	0.544322	0.562774	0.386364
TC0700004593.mm.1	chr7	Tnfrsf23	tumor necrosis factor receptor superfamily, member 23	19	5.79 ± 0.11	5.29 ± 0.05	5.81 ± 0.23	5.18 ± 0.09	0.656288	5.39972e-05	0.539457	0.910025	0.00120276	1.17101	0.0465464	-0.0178297	0.110923	0.570551	0.506175	0.634928	0.617098	0.524005
TC0300000161.mm.1	chr3	Tnfsf10	tumor necrosis factor (ligand) superfamily, member 10	19	6.06 ± 0.09	6.46 ± 0.03	5.78 ± 0.24	6.34 ± 0.08	0.0508439	0.000138409	0.442025	0.519048	0.00145606	1.1891	0.201039	0.275832	0.126246	-0.480171	-0.405378	-0.554964	-0.279131	-0.68121
TC0800000074.mm.1	chr8	Tnfsf13b	tumor necrosis factor (ligand) superfamily, member 13b	19	4.56 ± 0.04	5.42 ± 0.1	4.46 ± 0.1	4.97 ± 0.19	0.0365583	3.37765e-05	0.150817	0.514095	0.00107798	1.24986	0.269479	0.0917277	0.447231	-0.683257	-0.861008	-0.505505	-0.413778	-0.952736
TC0500003533.mm.1	chr5	Tnrc18	trinucleotide repeat containing 18	19	5.86 ± 0.03	6 ± 0.02	5.88 ± 0.03	5.92 ± 0.01	0.211061	0.00147047	0.0639037	0.709203	0.0060343	1.28054	0.0295988	-0.0157192	0.0749168	-0.0879764	-0.133294	-0.0426584	-0.0583776	-0.117575
TC0700001769.mm.1	chr7	Tnrc6a	trinucleotide repeat containing 6a	19	9.52 ± 0.08	9.81 ± 0.07	9.44 ± 0.19	9.75 ± 0.05	0.435365	0.00254776	0.868666	0.834789	0.00872309	1.09132	0.0666179	0.0805989	0.0526368	-0.300445	-0.286464	-0.314427	-0.233828	-0.367063
TC0200003132.mm.1	chr2	Tor4a	torsin family 4, member A	19	4.69 ± 0.05	5.06 ± 0.05	4.73 ± 0.08	4.85 ± 0.05	0.121025	0.00018752	0.0222915	0.629054	0.00171062	1.66035	0.0831615	-0.0457446	0.212068	-0.248568	-0.377474	-0.119662	-0.165406	-0.331729
TC0300001624.mm.1	chr3	Tpd52	tumor protein D52	19	7 ± 0.08	8.49 ± 0.2	6.81 ± 0.33	7.49 ± 0.34	0.0223901	0.000305635	0.0998517	0.507483	0.00235818	1.26114	0.591766	0.184054	0.999477	-1.08422	-1.49193	-0.676511	-0.492457	-1.67599
TC0900002541.mm.1	chr9	Tpm1	tropomyosin 1, alpha	19	7.44 ± 0.04	7.27 ± 0.02	7.42 ± 0.15	7.18 ± 0.06	0.357793	0.0033345	0.543399	0.789016	0.00996314	1.17072	0.0563948	0.0194326	0.093357	0.207067	0.170105	0.24403	0.263462	0.150673
TC0300000778.mm.1	chr3	Tpm3	tropomyosin 3, gamma	19	7.49 ± 0.04	7.97 ± 0.11	7.4 ± 0.18	7.66 ± 0.12	0.0771059	0.00320789	0.323114	0.557119	0.00944789	1.23318	0.201055	0.0928271	0.309283	-0.370998	-0.479226	-0.262771	-0.169944	-0.572053
TC0100000332.mm.1	chr1	Tpp2	tripeptidyl peptidase II	19	10.34 ± 0.06	10.75 ± 0.05	10.21 ± 0.29	10.75 ± 0.09	0.524075	0.000358045	0.553414	0.874356	0.00251966	1.16993	0.0677575	0.130731	0.004784	-0.476176	-0.413202	-0.539149	-0.408418	-0.543933
TC0500001522.mm.1	chr5	Tpst1	protein-tyrosine sulfotransferase 1	19	5.42 ± 0.03	5.53 ± 0.03	5.29 ± 0.05	5.65 ± 0.1	0.966834	0.00104134	0.0518655	0.963419	0.00513675	1.30121	0.00241442	0.12302	-0.118192	-0.231431	-0.110825	-0.352037	-0.229017	-0.233846
TC1600001378.mm.1	chr16	Tra2b	transformer 2 beta homolog (Drosophila)	19	8.81 ± 0.06	9.16 ± 0.08	8.82 ± 0.17	9.11 ± 0.07	0.790574	0.00127214	0.717683	0.944106	0.00558486	1.12502	0.0218076	-0.00791315	0.0515284	-0.318974	-0.348694	-0.289253	-0.297166	-0.340781
TC0500003186.mm.1	chr5	Trafd1	TRAF type zinc finger domain containing 1	19	8.37 ± 0.05	8.74 ± 0.03	8.39 ± 0.1	8.56 ± 0.07	0.176355	0.000278956	0.0975259	0.674229	0.00224627	1.2616	0.0812413	-0.0199385	0.182421	-0.269687	-0.370867	-0.168507	-0.188446	-0.350929
TC0200002987.mm.1	chr2	Trdmt1	tRNA aspartic acid methyltransferase 1	19	6.21 ± 0.06	6.5 ± 0.08	6.21 ± 0.02	6.38 ± 0.07	0.377985	0.00238931	0.398914	0.798465	0.00844636	1.20062	0.058183	0.0025744	0.113792	-0.233504	-0.289112	-0.177895	-0.175321	-0.291687
TC0900000519.mm.1	chr9	Treh	trehalase (brush-border membrane glycoprotein)	11	4.37 ± 0.07	4.15 ± 0.03	4.34 ± 0.07	4.14 ± 0.05	0.717866	0.00203877	0.858072	0.925812	0.007564	1.09206	0.0203269	0.0303707	0.0102832	0.205556	0.2156	0.195512	0.225883	0.185229
TC1700000934.mm.1	chr17	Treml4	triggering receptor expressed on myeloid cells-like 4	19	8.26 ± 0.07	10.78 ± 0.27	8.37 ± 0.39	9.9 ± 0.47	0.232891	1.02254e-05	0.131157	0.721301	0.00082625	1.25319	0.38802	-0.110382	0.886421	-2.02535	-2.52375	-1.52695	-1.63733	-2.41337
TC1000002886.mm.1	chr10	Trhde	TRH-degrading enzyme	14	4.54 ± 0.09	4.05 ± 0.04	4.76 ± 0.19	4.42 ± 0.02	0.00164394	7.84366e-05	0.341899	0.371862	0.00131008	1.22639	-0.297553	-0.221272	-0.373834	0.4171	0.493381	0.340819	0.119547	0.714653
TC0700003938.mm.1	chr7	Trim12a	tripartite motif-containing 12A	19	8.11 ± 0.13	8.76 ± 0.07	7.93 ± 0.36	8.47 ± 0.09	0.112843	0.000641868	0.71292	0.622189	0.00402825	1.13066	0.234886	0.182587	0.287186	-0.598623	-0.650923	-0.546324	-0.363737	-0.83351
TC0700003943.mm.1	chr7	Trim30a	tripartite motif-containing 30A	19	8.69 ± 0.02	9.68 ± 0.15	8.56 ± 0.23	9.19 ± 0.3	0.119986	0.000675439	0.358002	0.627655	0.00417813	1.22137	0.313535	0.133197	0.493873	-0.811417	-0.991755	-0.631078	-0.497882	-1.12495
TC0700003941.mm.1	chr7	Trim30b	tripartite motif-containing 30B	19	4.79 ± 0.07	5.67 ± 0.14	4.85 ± 0.16	5.24 ± 0.25	0.265029	0.00144274	0.149137	0.74756	0.00601094	1.25008	0.187774	-0.0588418	0.43439	-0.631287	-0.877903	-0.384671	-0.443513	-0.819061
TC0700003942.mm.1	chr7	Trim30c	tripartite motif-containing 30C	19	5.17 ± 0.1	6.22 ± 0.1	5.19 ± 0.15	5.91 ± 0.3	0.440165	0.000193762	0.371613	0.840022	0.00174537	1.21558	0.143507	-0.0231772	0.31019	-0.886102	-1.05279	-0.719418	-0.742596	-1.02961
TC0700003946.mm.1	chr7	Trim30d	tripartite motif-containing 30D	19	8.38 ± 0.08	9.24 ± 0.14	8.12 ± 0.31	8.86 ± 0.17	0.055311	9.6428e-05	0.702821	0.521096	0.00137147	1.13376	0.317787	0.258309	0.377265	-0.804192	-0.863669	-0.744714	-0.486405	-1.12198
TC0700001520.mm.1	chr7	Trim34b	tripartite motif-containing 34B	19	7.56 ± 0.05	8.05 ± 0.07	7.51 ± 0.12	7.82 ± 0.1	0.0965963	0.000149452	0.274456	0.598914	0.00147533	1.23717	0.141104	0.0508081	0.231399	-0.400394	-0.49069	-0.310099	-0.259291	-0.541498
TC0700003936.mm.1	chr7	Trim5	tripartite motif-containing 5	19	7.4 ± 0.08	8.1 ± 0.08	7.28 ± 0.24	7.59 ± 0.05	0.00516212	8.01265e-05	0.060968	0.418383	0.00132432	1.28301	0.31195	0.118732	0.505167	-0.510844	-0.704061	-0.317626	-0.198894	-0.822793
TC0500003433.mm.1	chr5	Trim56	tripartite motif-containing 56	19	7.02 ± 0.03	7.38 ± 0.1	7 ± 0.15	7.21 ± 0.05	0.199059	0.00152084	0.345285	0.703131	0.00617774	1.22338	0.0990045	0.0271996	0.170809	-0.284935	-0.356739	-0.21313	-0.18593	-0.383939
TC1100000494.mm.1	chr11	Trim7	tripartite motif-containing 7	19	6.21 ± 0.06	5.67 ± 0.09	6.12 ± 0.14	5.94 ± 0.07	0.283505	0.000485377	0.042867	0.758057	0.00346498	1.36261	-0.0903825	0.089387	-0.270152	0.360077	0.539847	0.180308	0.269695	0.45046
TC0500003441.mm.1	chr5	Trip6	thyroid hormone receptor interactor 6	19	5.94 ± 0.04	5.71 ± 0.05	5.9 ± 0.08	5.77 ± 0.02	0.755931	0.000566063	0.251448	0.934374	0.00379956	1.2385	-0.012753	0.0353015	-0.0608076	0.175428	0.223482	0.127373	0.162675	0.188181
TC1000002437.mm.1	chr10	Trpm2	transient receptor potential cation channel, subfamily M, member 2	19	5.95 ± 0.03	6.94 ± 0.1	6.08 ± 0.18	6.56 ± 0.18	0.336686	2.38738e-05	0.0531635	0.787477	0.00100031	1.2953	0.121887	-0.135871	0.379644	-0.738108	-0.995866	-0.48035	-0.616222	-0.859995
TC1500001491.mm.1	chr15	Trps1	trichorhinophalangeal syndrome I (human)	19	5.51 ± 0.06	6.54 ± 0.13	5.49 ± 0.1	6.01 ± 0.22	0.0815049	8.82074e-05	0.10753	0.565093	0.00136317	1.25897	0.272438	0.0227102	0.522165	-0.773936	-1.02366	-0.524209	-0.501499	-1.04637
TC0200003253.mm.1	chr2	Trub2	TruB pseudouridine (psi) synthase homolog 2 (E. coli)	19	5.27 ± 0.03	5.14 ± 0.02	5.19 ± 0.01	5.16 ± 0	0.147199	0.000484635	0.0224433	0.640885	0.00346104	1.65972	0.0277591	0.073969	-0.0184508	0.0804937	0.126704	0.0342838	0.108253	0.0527346
TC1400001070.mm.1	chr14	Tsc22d1	TSC22 domain family, member 1	19	5.81 ± 0.02	5.65 ± 0.03	5.87 ± 0.15	5.67 ± 0.03	0.381403	0.00290735	0.656218	0.801138	0.00921902	1.14391	-0.0453742	-0.0682247	-0.0225238	0.17863	0.155779	0.20148	0.133255	0.224004
TC0X00003398.mm.1	chrX	Tsix	X (inactive)-specific transcript, opposite strand	17	5.62 ± 0.06	4.38 ± 0.1	5.62 ± 0.23	4.36 ± 0.09	0.922842	3.59938e-09	0.942998	0.960627	2.62174e-12	1.08299	0.0101096	0.0026467	0.0175724	1.24826	1.2408	1.25573	1.25837	1.23815
TC1200001643.mm.1	chr12	Tspan13	tetraspanin 13	19	5.99 ± 0.12	7.49 ± 0.15	5.86 ± 0.1	6.67 ± 0.34	0.0380921	5.8811e-05	0.117418	0.514435	0.00120773	1.25604	0.476984	0.128522	0.825445	-1.15787	-1.50633	-0.809411	-0.68089	-1.63486
TC1000001333.mm.1	chr10	Tspan8	tetraspanin 8	19	6.18 ± 0.22	4.97 ± 0.12	5.76 ± 0.6	4.86 ± 0.08	0.260824	0.000280386	0.497529	0.742715	0.00228102	1.17958	0.261932	0.417774	0.10609	1.05526	1.2111	0.899419	1.31719	0.793329
TC0400001165.mm.1	chr4	Ttc39a	tetratricopeptide repeat domain 39A	19	5.42 ± 0.12	4.9 ± 0.15	5.18 ± 0.14	4.82 ± 0.08	0.185403	0.00198576	0.481357	0.693718	0.00749422	1.18232	0.161645	0.245735	0.0775548	0.435122	0.519212	0.351032	0.596767	0.273477
TC0500003513.mm.1	chr5	Ttyh3	tweety homolog 3 (Drosophila)	19	7.43 ± 0.07	8.35 ± 0.09	7.33 ± 0.1	7.78 ± 0.14	0.00450713	4.84093e-06	0.0337254	0.413321	0.000626516	1.45491	0.333097	0.0998043	0.566389	-0.691468	-0.92476	-0.458175	-0.358371	-1.02456
TC1700001981.mm.1	chr17	Tubb5	tubulin, beta 5 class I	19	10.34 ± 0.1	11.31 ± 0.13	10.37 ± 0.23	10.76 ± 0.23	0.142645	0.00103715	0.103572	0.639564	0.00513622	1.25992	0.258733	-0.03109	0.548556	-0.678059	-0.967882	-0.388236	-0.419326	-0.936792
TC0800001716.mm.1	chr8	Tubgcp3	tubulin, gamma complex associated protein 3	19	6.95 ± 0.04	7.15 ± 0.07	6.91 ± 0.13	7.14 ± 0.03	0.702632	0.00299841	0.785171	0.924595	0.00927395	1.10604	0.0232828	0.0398866	0.006679	-0.211514	-0.19491	-0.228118	-0.188231	-0.234797
TC0900001337.mm.1	chr9	Twf2	twinfilin, actin-binding protein, homolog 2 (Drosophila)	19	6.12 ± 0.02	6.73 ± 0.12	6.07 ± 0.08	6.28 ± 0.11	0.0149426	0.000426719	0.0487131	0.487127	0.00312918	1.30851	0.252271	0.0553438	0.449198	-0.412719	-0.609645	-0.215792	-0.160448	-0.664989
TC1400001896.mm.1	chr14	Txndc16	thioredoxin domain containing 16	19	6.59 ± 0.06	6.84 ± 0.06	6.49 ± 0.09	6.68 ± 0.05	0.0435356	0.00213257	0.628164	0.516047	0.00784262	1.15058	0.12916	0.100189	0.158131	-0.216886	-0.245856	-0.187915	-0.0877258	-0.346045
TC0700000561.mm.1	chr7	Tyrobp	TYRO protein tyrosine kinase binding protein	19	8.7 ± 0.17	10.32 ± 0.3	8.59 ± 0.5	9.05 ± 0.34	0.0331477	0.00318248	0.0669146	0.513101	0.00942994	1.27662	0.693126	0.109433	1.27682	-1.03601	-1.6197	-0.452317	-0.342883	-1.72913
TC0900003335.mm.1	chr9	Uba7	ubiquitin-like modifier activating enzyme 7	19	5.93 ± 0.04	6.33 ± 0.06	5.86 ± 0.17	6.05 ± 0.07	0.0333641	0.00109004	0.169207	0.51317	0.00522222	1.24785	0.171616	0.0657987	0.277433	-0.295274	-0.401091	-0.189457	-0.123658	-0.46689
TC1100001932.mm.1	chr11	Ubald2	UBA-like domain containing 2	19	5.64 ± 0.04	5.82 ± 0.02	5.62 ± 0.05	5.74 ± 0.02	0.117136	0.000281427	0.355355	0.625243	0.00228435	1.22179	0.0518346	0.022102	0.0815672	-0.146713	-0.176445	-0.11698	-0.094878	-0.198547
TC0900002106.mm.1	chr9	Ubash3b	ubiquitin associated and SH3 domain containing, B	19	5.31 ± 0.03	5.86 ± 0.13	5.36 ± 0.05	5.49 ± 0.1	0.0974724	0.00167357	0.0348634	0.599211	0.0068436	1.44673	0.158696	-0.0495853	0.366977	-0.342972	-0.551253	-0.134691	-0.184277	-0.501668
TC0300000771.mm.1	chr3	Ube2q1	ubiquitin-conjugating enzyme E2Q (putative) 1	19	8.4 ± 0.07	8.8 ± 0.05	8.43 ± 0.2	8.62 ± 0.07	0.398984	0.00289771	0.217159	0.818082	0.00921714	1.24131	0.0725724	-0.0351211	0.180266	-0.296918	-0.404612	-0.189224	-0.224346	-0.369491
TC0900000818.mm.1	chr9	Uchl4	ubiquitin carboxyl-terminal esterase L4	19	5.36 ± 0.06	5.1 ± 0.09	5.41 ± 0.12	5.15 ± 0.02	0.498713	0.00236785	0.98121	0.864448	0.00840583	1.07789	-0.0489846	-0.0472927	-0.0506766	0.257915	0.259607	0.256223	0.20893	0.3069
TC0700001409.mm.1	chr7	Ucp2	uncoupling protein 2 (mitochondrial, proton carrier)	19	8.81 ± 0.13	10.73 ± 0.1	8.42 ± 0.37	9.36 ± 0.34	0.00164787	1.69861e-05	0.052254	0.372035	0.000913282	1.30022	0.882283	0.396349	1.36822	-1.42925	-1.91518	-0.943314	-0.546965	-2.31153
TC0400000432.mm.1	chr4	Unc13b	unc-13 homolog B (C. elegans)	19	5.9 ± 0.1	5.29 ± 0.07	5.96 ± 0.33	5.61 ± 0.06	0.129171	0.00120839	0.303877	0.633869	0.00545838	1.23555	-0.194222	-0.0654495	-0.322994	0.48135	0.610122	0.352578	0.287128	0.675572
TC0700003591.mm.1	chr7	Unc45a	unc-45 homolog A (C. elegans)	19	5.18 ± 0.02	5.04 ± 0.04	5.15 ± 0.02	5.1 ± 0.01	0.519565	0.00129131	0.0758338	0.870805	0.00572077	1.268	-0.0155883	0.02949	-0.0606666	0.0932925	0.138371	0.0482142	0.0777042	0.108881
TC1900000019.mm.1	chr19	Unc93b1	unc-93 homolog B1 (C. elegans)	19	8.85 ± 0.07	10.09 ± 0.06	8.77 ± 0.3	9.35 ± 0.22	0.0191098	3.21906e-05	0.0519619	0.500013	0.00107695	1.30077	0.407975	0.0799173	0.736032	-0.908439	-1.2365	-0.580382	-0.500464	-1.31641
TC0500003615.mm.1	chr5	Usp12	ubiquitin specific peptidase 12	19	9.2 ± 0.1	9.99 ± 0.12	9.14 ± 0.35	9.61 ± 0.16	0.179399	0.00115356	0.321266	0.685239	0.00529234	1.23357	0.220216	0.0598311	0.380601	-0.625815	-0.786199	-0.46543	-0.405599	-0.84603
TC0200000546.mm.1	chr2	Usp20	ubiquitin specific peptidase 20	19	5.2 ± 0.03	5.07 ± 0.02	5.14 ± 0.02	5.04 ± 0.02	0.0847541	0.000105033	0.417731	0.571355	0.00140216	1.19198	0.042482	0.0616616	0.0233024	0.11999	0.139169	0.10081	0.162472	0.0775078
TC1600000861.mm.1	chr16	Usp25	ubiquitin specific peptidase 25	19	11.88 ± 0.12	13.14 ± 0.17	11.46 ± 0.57	12.5 ± 0.13	0.0239168	7.26815e-05	0.613111	0.509197	0.0012873	1.15451	0.533119	0.42354	0.642698	-1.14744	-1.25701	-1.03786	-0.614316	-1.68055
TC0200001900.mm.1	chr2	Usp8	ubiquitin specific peptidase 8	19	10.4 ± 0.08	10.83 ± 0.03	10.32 ± 0.22	10.61 ± 0.05	0.0849618	0.000478746	0.404193	0.572306	0.00344286	1.19877	0.150683	0.0805567	0.22081	-0.362597	-0.432724	-0.292471	-0.211914	-0.513281
TC1000001708.mm.1	chr10	Ust	uronyl-2-sulfotransferase	19	5.39 ± 0.06	6.15 ± 0.08	5.43 ± 0.05	5.75 ± 0.11	0.0344754	6.10602e-06	0.0156314	0.513561	0.000697041	1.71851	0.184424	-0.0317318	0.40058	-0.538385	-0.754541	-0.322229	-0.353961	-0.722809
TC0Y00000233.mm.1	chrY	Uty	ubiquitously transcribed tetratricopeptide repeat gene, Y chromosome	19	4.78 ± 0.09	8.99 ± 0.07	4.76 ± 0.12	8.85 ± 0.16	0.483587	2.22045e-16	0.603392	0.855687	1.16522e-12	1.15757	0.0781175	0.0204049	0.13583	-4.15674	-4.21445	-4.09902	-4.07862	-4.23485
TC0700003790.mm.1	chr7	Uvrag	UV radiation resistance associated gene	19	9.57 ± 0.11	10.1 ± 0.04	9.36 ± 0.23	9.86 ± 0.09	0.0496158	0.000155873	0.90428	0.518407	0.00149342	1.08827	0.219866	0.207274	0.232459	-0.515627	-0.528219	-0.503034	-0.29576	-0.735493
TC0100001479.mm.1	chr1	Vamp4	vesicle-associated membrane protein 4	19	7.28 ± 0.03	7.6 ± 0.06	7.28 ± 0.03	7.45 ± 0.06	0.144678	0.000124734	0.111037	0.639968	0.00145041	1.25824	0.0740996	-0.0074447	0.155644	-0.246727	-0.328271	-0.165182	-0.172627	-0.320826
TC0300002612.mm.1	chr3	Vangl1	vang-like 1 (van gogh, Drosophila)	19	6.05 ± 0.04	5.89 ± 0.04	6.01 ± 0.02	5.96 ± 0.02	0.495457	0.00267261	0.0922707	0.862967	0.00888731	1.26283	-0.0208762	0.03286	-0.0746124	0.107312	0.161048	0.0535756	0.0864356	0.128188
TC0700002474.mm.1	chr7	Vasp	vasodilator-stimulated phosphoprotein	19	5.94 ± 0.06	6.95 ± 0.1	5.9 ± 0.04	6.33 ± 0.2	0.0173532	2.91289e-05	0.0299441	0.495836	0.00107294	1.52313	0.32644	0.0336536	0.619227	-0.720457	-1.01324	-0.427671	-0.394017	-1.0469
TC1100003807.mm.1	chr11	Vat1	vesicle amine transport protein 1 homolog (T californica)	19	6.05 ± 0.14	5.62 ± 0.11	6.07 ± 0.14	5.7 ± 0.07	0.676958	0.00224424	0.805457	0.918152	0.00787454	1.10121	-0.0462468	-0.0189602	-0.0735334	0.400186	0.427472	0.372899	0.353939	0.446432
TC1700001033.mm.1	chr17	Vav1	vav 1 oncogene	19	6.75 ± 0.1	8.55 ± 0.19	6.69 ± 0.28	7.47 ± 0.3	0.0169081	2.12292e-05	0.0298801	0.494929	0.00097614	1.52401	0.57167	0.0611782	1.08216	-1.29282	-1.80331	-0.782331	-0.721152	-1.86449
TC0200003215.mm.1	chr2	Vav2	vav 2 oncogene	19	7.7 ± 0.03	7.96 ± 0.02	7.58 ± 0.14	7.78 ± 0.05	0.0118379	0.000663526	0.554226	0.47926	0.00412891	1.16984	0.151319	0.119349	0.183289	-0.225941	-0.257911	-0.193971	-0.074622	-0.377259
TC0300001161.mm.1	chr3	Vav3	vav 3 oncogene	19	6.07 ± 0.04	6.72 ± 0.17	6.02 ± 0.17	6.3 ± 0.12	0.076965	0.00199594	0.167236	0.556994	0.00749423	1.24814	0.235618	0.0555286	0.415708	-0.463264	-0.643354	-0.283174	-0.227646	-0.698883
TC0300002802.mm.1	chr3	Vcam1	vascular cell adhesion molecule 1	19	10.72 ± 0.22	9.38 ± 0.29	10.7 ± 0.64	9.38 ± 0.24	0.990406	0.000451839	0.975306	0.966225	0.00324234	1.07808	0.00364462	0.0130262	-0.005737	1.33157	1.34095	1.32219	1.33521	1.32792
TC0800003096.mm.1	chr8	Vps9d1	VPS9 domain containing 1	19	5.14 ± 0.01	5.22 ± 0.02	5.12 ± 0.04	5.21 ± 0.02	0.426132	0.00197005	0.864693	0.828374	0.00744115	1.0915	0.0185131	0.0224361	0.01459	-0.0846435	-0.0807204	-0.0885666	-0.0661304	-0.103157
TC1100002397.mm.1	chr11	Vrk2	vaccinia related kinase 2	19	6.69 ± 0.02	7.03 ± 0.09	6.55 ± 0.14	6.81 ± 0.09	0.0349182	0.00165438	0.634	0.513594	0.00676171	1.14772	0.181594	0.143537	0.21965	-0.299573	-0.33763	-0.261517	-0.11798	-0.481167
TC0500001296.mm.1	chr5	Vsig10	V-set and immunoglobulin domain containing 10	19	4.61 ± 0.03	4.53 ± 0.03	4.62 ± 0.04	4.47 ± 0.03	0.448728	0.00271538	0.289692	0.844233	0.00903258	1.23636	0.0237083	-0.0097436	0.0571602	0.10922	0.0757682	0.142672	0.132928	0.0855118
TC0X00001795.mm.1	chrX	Was	Wiskott-Aldrich syndrome homolog (human)	19	5.24 ± 0.05	5.88 ± 0.09	5.27 ± 0.09	5.5 ± 0.17	0.119226	0.00114212	0.0782576	0.627461	0.00528991	1.26685	0.179895	-0.0258544	0.385644	-0.436276	-0.642025	-0.230527	-0.256381	-0.616171
TC0400001603.mm.1	chr4	Wasf2	WAS protein family, member 2	19	7.87 ± 0.04	8.28 ± 0.06	7.79 ± 0.18	8.07 ± 0.07	0.0664442	0.000343971	0.376825	0.547408	0.00245088	1.21214	0.147272	0.0795043	0.215039	-0.342601	-0.410368	-0.274834	-0.19533	-0.489873
TC1400000887.mm.1	chr14	Wdfy2	WD repeat and FYVE domain containing 2	19	8.03 ± 0.04	8.57 ± 0.08	8.11 ± 0.17	8.43 ± 0.12	0.769723	0.000341877	0.269687	0.939277	0.00244871	1.23746	0.0278548	-0.079247	0.134957	-0.430543	-0.537645	-0.323441	-0.402688	-0.458398
TC0500002859.mm.1	chr5	Wdfy3	WD repeat and FYVE domain containing 3	19	9.74 ± 0.11	10.82 ± 0.12	9.79 ± 0.41	10.3 ± 0.14	0.169602	0.000217599	0.103484	0.664501	0.0018519	1.25992	0.236144	-0.0475774	0.519866	-0.791589	-1.07531	-0.507867	-0.555445	-1.02773
TC1400001709.mm.1	chr14	Wdfy4	WD repeat and FYVE domain containing 4	19	6.13 ± 0.04	7.84 ± 0.18	6.18 ± 0.19	6.82 ± 0.26	0.0149651	8.60201e-06	0.00928124	0.487471	0.000740971	1.93809	0.48896	-0.0420055	1.01992	-1.17262	-1.70358	-0.641655	-0.68366	-1.66158
TC1300001410.mm.1	chr13	Wdr37	WD repeat domain 37	19	7.14 ± 0.03	7.41 ± 0.07	7.17 ± 0.12	7.34 ± 0.06	0.749271	0.00206149	0.419539	0.933758	0.00764701	1.19177	0.0196337	-0.0304266	0.069694	-0.224242	-0.274302	-0.174181	-0.204608	-0.243875
TC1700001818.mm.1	chr17	Wdr4	WD repeat domain 4	19	5.38 ± 0.01	5.34 ± 0	5.4 ± 0.02	5.31 ± 0.02	0.662024	0.000457633	0.101415	0.912158	0.00329396	1.26056	0.00602373	-0.0175496	0.029597	0.0602595	0.0366862	0.0838328	0.0662832	0.0542357
TC1300001069.mm.1	chr13	Wdr41	WD repeat domain 41	19	8.77 ± 0.04	9.3 ± 0.08	8.83 ± 0.05	9.1 ± 0.05	0.24121	5.13825e-06	0.0433272	0.728999	0.000631965	1.36121	0.0702439	-0.0567939	0.197282	-0.396687	-0.523725	-0.269649	-0.326443	-0.466931
TC0700001134.mm.1	chr7	Wdr93	WD repeat domain 93	19	4.81 ± 0.07	4.56 ± 0.06	4.75 ± 0.08	4.51 ± 0.05	0.337528	0.000926882	0.895166	0.78753	0.0048394	1.09024	0.0590329	0.0670187	0.051047	0.244906	0.252892	0.23692	0.303939	0.185873
TC1100001264.mm.1	chr11	Wfdc17	WAP four-disulfide core domain 17	19	8.57 ± 0.13	11.2 ± 0.28	8.72 ± 0.09	10.01 ± 0.48	0.108438	1.1276e-05	0.0440861	0.616469	0.000838511	1.35943	0.519794	-0.149445	1.18903	-1.95888	-2.62812	-1.28964	-1.43908	-2.47867
TC0200002522.mm.1	chr2	Wfdc2	WAP four-disulfide core domain 2	19	5.79 ± 0.07	5.42 ± 0.06	5.78 ± 0.11	5.52 ± 0.01	0.457018	0.000116371	0.402756	0.846564	0.00143273	1.19912	-0.0468382	0.0059867	-0.099663	0.316546	0.369371	0.263721	0.269708	0.363384
TC0200003754.mm.1	chr2	Wipf1	WAS/WASL interacting protein family, member 1	19	5.99 ± 0.02	6.73 ± 0.06	6 ± 0.07	6.23 ± 0.14	0.00921154	3.35856e-05	0.00745824	0.473365	0.00107726	2.02406	0.246968	-0.00856175	0.502497	-0.481405	-0.736934	-0.225875	-0.234437	-0.728372
TC1400000290.mm.1	chr14	Wnt5a	wingless-type MMTV integration site family, member 5A	12	4.3 ± 0.03	4.16 ± 0.04	4.28 ± 0.04	4.15 ± 0.02	0.52004	0.00065024	0.860276	0.871011	0.00403152	1.09179	0.0206156	0.0262197	0.0150116	0.134122	0.139726	0.128518	0.154737	0.113506
TC0800002004.mm.1	chr8	Wrn	Werner syndrome homolog (human)	19	7.75 ± 0.06	8.15 ± 0.04	7.68 ± 0.2	7.96 ± 0.04	0.0841061	0.000266804	0.432025	0.569397	0.00219985	1.19017	0.132753	0.0748128	0.190693	-0.339624	-0.397564	-0.281684	-0.206871	-0.472377
TC1100000989.mm.1	chr11	Xaf1	XIAP associated factor 1	19	7.38 ± 0.1	7.79 ± 0.04	7.14 ± 0.23	7.66 ± 0.06	0.0751713	0.000184906	0.576789	0.555099	0.00170982	1.16664	0.181674	0.235882	0.127467	-0.467514	-0.413307	-0.521722	-0.28584	-0.649189
TC1100000072.mm.1	chr11	Xbp1	X-box binding protein 1	19	10.84 ± 0.06	11.35 ± 0.2	10.68 ± 0.22	11.35 ± 0.16	0.588675	0.00153123	0.608699	0.898815	0.0062003	1.15486	0.0842363	0.163941	0.004532	-0.588926	-0.509222	-0.668631	-0.50469	-0.673163
TC0X00000396.mm.1	chrX	Xiap	X-linked inhibitor of apoptosis	19	9.7 ± 0.04	10 ± 0.1	9.63 ± 0.15	9.98 ± 0.06	0.566652	0.000708819	0.739329	0.891	0.0042787	1.11638	0.0449605	0.0709723	0.0189486	-0.325587	-0.299575	-0.351598	-0.280626	-0.370547
TC0X00002775.mm.1	chrX	Xist	inactive X specific transcripts	19	16.48 ± 0.1	4.95 ± 0.06	16.29 ± 0.35	5.08 ± 0.15	0.819101	1e-16	0.286721	0.946804	1e-12	1.23657	0.0331965	0.190748	-0.124355	11.3725	11.53	11.2149	11.4057	11.3393
TC0200002499.mm.1	chr2	Ywhab	tyrosine 3-monooxygenase/tryptophan 5-monooxygenase activation protein, beta polypeptide	19	10.93 ± 0.08	11.61 ± 0.1	10.89 ± 0.3	11.21 ± 0.11	0.106889	0.00145754	0.181829	0.615485	0.00602877	1.24562	0.220485	0.040505	0.400466	-0.499751	-0.679732	-0.319771	-0.279266	-0.720237
TC1100000923.mm.1	chr11	Zbtb4	zinc finger and BTB domain containing 4	19	6.95 ± 0.03	8.07 ± 0.04	6.91 ± 0.16	7.46 ± 0.17	0.008653	1.30873e-06	0.0179998	0.469093	0.000206048	1.69713	0.324683	0.0390027	0.610363	-0.831771	-1.11745	-0.546091	-0.507089	-1.15645
TC0400003522.mm.1	chr4	Zc3h12a	zinc finger CCCH type containing 12A	19	5.4 ± 0.04	5.85 ± 0.09	5.46 ± 0.07	5.52 ± 0.07	0.0829925	0.00206638	0.0126153	0.567312	0.00774469	1.73198	0.128669	-0.0675167	0.324854	-0.257478	-0.453663	-0.0612923	-0.128809	-0.386147
TC1000000056.mm.1	chr10	Zc3h12d	zinc finger CCCH type containing 12D	19	6.17 ± 0.06	7.07 ± 0.12	6.21 ± 0.06	6.57 ± 0.2	0.095116	0.000196446	0.0550721	0.594303	0.00174704	1.29152	0.230344	-0.0386425	0.499331	-0.632229	-0.901216	-0.363243	-0.401885	-0.862574
TC0700000225.mm.1	chr7	Zc3h4	zinc finger CCCH-type containing 4	19	7.67 ± 0.04	7.82 ± 0.03	7.69 ± 0.07	7.82 ± 0.04	0.815214	0.00277268	0.814116	0.94649	0.00913409	1.09857	-0.0093381	-0.0187328	5.66e-05	-0.140293	-0.149688	-0.130898	-0.149631	-0.130955
TC0100001016.mm.1	chr1	Zcchc2	zinc finger, CCHC domain containing 2	19	8.84 ± 0.11	9.24 ± 0.06	8.8 ± 0.23	9.24 ± 0.11	0.868551	0.0018281	0.822243	0.953584	0.00717247	1.09779	0.0185937	0.0438441	-0.0066568	-0.417108	-0.391858	-0.442359	-0.398514	-0.435702
TC0500003240.mm.1	chr5	Zcchc8	zinc finger, CCHC domain containing 8	19	9.44 ± 0.07	9.83 ± 0.1	9.31 ± 0.23	9.69 ± 0.04	0.186439	0.00107507	0.98286	0.694017	0.00521954	1.07786	0.132644	0.130551	0.134737	-0.386766	-0.388859	-0.384673	-0.254122	-0.51941
TC0700000894.mm.1	chr7	Zdhhc13	zinc finger, DHHC domain containing 13	19	8 ± 0.1	8.68 ± 0.12	7.94 ± 0.28	8.24 ± 0.09	0.0695806	0.00164146	0.153557	0.549716	0.00663945	1.24964	0.249598	0.0576093	0.441586	-0.489106	-0.681094	-0.297117	-0.239508	-0.738704
TC0200003473.mm.1	chr2	Zeb2	zinc finger E-box binding homeobox 2	19	7.58 ± 0.07	8.83 ± 0.12	7.49 ± 0.16	8.17 ± 0.21	0.0165022	4.43905e-06	0.0566904	0.494228	0.000495911	1.28999	0.374674	0.0880223	0.661325	-0.96882	-1.25547	-0.682168	-0.594146	-1.34349
TC0200004463.mm.1	chr2	Zfp106	zinc finger protein 106	19	9.16 ± 0.06	9.63 ± 0.1	9.01 ± 0.25	9.44 ± 0.05	0.110962	0.000469672	0.83417	0.617863	0.00341075	1.09728	0.170481	0.149039	0.191923	-0.447685	-0.469126	-0.426243	-0.277204	-0.618165
TC0200005243.mm.1	chr2	Zfp217	zinc finger protein 217	19	5.73 ± 0.02	6.51 ± 0.06	5.75 ± 0.09	6.16 ± 0.1	0.0289934	3.15843e-07	0.020568	0.511775	5.3027e-05	1.68283	0.16627	-0.0119789	0.34452	-0.596999	-0.775249	-0.41875	-0.430729	-0.76327
TC1800001682.mm.1	chr18	Zfp236	zinc finger protein 236	19	6.58 ± 0.04	6.78 ± 0.07	6.6 ± 0.11	6.81 ± 0.04	0.701481	0.00208408	0.959487	0.924395	0.00775293	1.0818	-0.0221452	-0.0192178	-0.0250726	-0.210418	-0.20749	-0.213345	-0.232563	-0.188272
TC0400003578.mm.1	chr4	Zfp362	zinc finger protein 362	19	5.95 ± 0.06	6.62 ± 0.07	5.9 ± 0.11	6.23 ± 0.06	0.00485991	2.25418e-06	0.0279215	0.416051	0.000289189	1.54574	0.224239	0.0588624	0.389617	-0.502189	-0.667566	-0.336812	-0.27795	-0.726429
TC1700002647.mm.1	chr17	Zfp36l2	zinc finger protein 36, C3H type-like 2	19	10.19 ± 0.11	10.91 ± 0.04	10.2 ± 0.15	10.62 ± 0.1	0.148371	2.30205e-05	0.131548	0.641748	0.000995452	1.25313	0.142995	-0.0066909	0.29268	-0.565929	-0.715614	-0.416244	-0.422934	-0.708924
TC1700002775.mm.1	chr17	Zfp414	zinc finger protein 414	19	5.15 ± 0.03	5.4 ± 0.04	5.27 ± 0.06	5.34 ± 0.03	0.431398	0.000781731	0.0303283	0.833257	0.00456433	1.51045	-0.030171	-0.119404	0.0590622	-0.156508	-0.245741	-0.0672745	-0.186679	-0.126337
TC1300000819.mm.1	chr13	Zfp455	zinc finger protein 455	19	6.1 ± 0.06	6.46 ± 0.06	6.1 ± 0.21	6.38 ± 0.04	0.62366	0.000983666	0.615221	0.905106	0.00496318	1.15431	0.0394068	-0.0009692	0.0797828	-0.321003	-0.361379	-0.280627	-0.281596	-0.36041
TC0700001141.mm.1	chr7	Zfp710	zinc finger protein 710	19	6.33 ± 0.05	6.71 ± 0.06	6.3 ± 0.03	6.47 ± 0.08	0.0431043	0.000393443	0.0852615	0.515831	0.00286237	1.26449	0.133111	0.0221133	0.244108	-0.273311	-0.384309	-0.162314	-0.1402	-0.406422
TC1100004254.mm.1	chr11	Zfp750	zinc finger protein 750	19	7.53 ± 0.1	6.9 ± 0.14	7.68 ± 0.24	7.2 ± 0.18	0.161509	0.00227514	0.607538	0.658813	0.00794051	1.15496	-0.221698	-0.142726	-0.300669	0.552468	0.631439	0.473497	0.33077	0.774166
TC0700000532.mm.1	chr7	Zfp84	zinc finger protein 84	19	7.15 ± 0.04	7.61 ± 0.06	7.26 ± 0.04	7.5 ± 0.07	0.984072	1.61085e-05	0.0574632	0.965859	0.000893031	1.28872	-0.00112798	-0.115446	0.11319	-0.34617	-0.460487	-0.231852	-0.347298	-0.345042
TC0300001797.mm.1	chr3	Zmat3	zinc finger matrin type 3	19	5.22 ± 0.02	5.12 ± 0.03	5.23 ± 0.04	5.14 ± 0.02	0.684762	0.00219271	0.853354	0.920036	0.00786395	1.09447	-0.0105649	-0.0057655	-0.0153644	0.0941226	0.098922	0.0893231	0.0835576	0.104687
TC0200005181.mm.1	chr2	Znfx1	zinc finger, NFX1-type containing 1	19	8.19 ± 0.06	8.56 ± 0.05	8 ± 0.22	8.34 ± 0.04	0.0234657	0.000516036	0.840784	0.508824	0.00365027	1.097	0.20105	0.184755	0.217346	-0.350836	-0.367131	-0.33454	-0.149785	-0.551886
TC1000001988.mm.1	chr10	Zufsp	zinc finger with UFM1-specific peptidase domain	19	8.18 ± 0.11	8.71 ± 0.03	8.08 ± 0.29	8.45 ± 0.03	0.104542	0.000544778	0.425707	0.612553	0.00373367	1.19079	0.179232	0.0942942	0.26417	-0.453702	-0.53864	-0.368765	-0.27447	-0.632934
