# Supplementary material for: XX sex chromosome complement promotes atherosclerosis in mice
Source: Nat Commun. 2019 Jun 14;10:2631. doi: 10.1038/s41467-019-10462-z (PMC6643208; doi:10.1038/s41467-019-10462-z)
Supplement: Supplementary file 6 — Source Data [file 41467_2019_10462_MOESM6_ESM.xlsx]

## Sheet: Figure 1A
Figure 1A
		XX						XY
Baseline	Female	22.4	23.5	21.4	21.5	22.6		21.2	21.1	21.6	21.1	20.8
	Male	27.2	30.4	29.9	29	30.1		26.5	27	25.7	26.8	26.2
1 wk of WD	Female	25.9	26.4	22	23	23.8		24.2	23.3	22	23.9	22.7
	Male	29	32.6	33.1	31.7	32.6		29.8	29.5	27.3	28.4	27.8

## Sheet: Figure 1B
Figure 1B
		XX						XY
Baseline	Female	20	20.48	19.44	19.84	20.19		19.06	19.05	18.83	18.75	18.03
	Male	24.46	26.11	26.14	25.9	26.25		23.8	25.08	23.48	24.24	23.6
1 wk of WD	Female	20.15	19.42	18.61	18.96	19.15		18.53	18.89	18.27	18.78	18.6
	Male	23.22	24.31	25.55	24.91	25.72		23.3	24.18	22.36	23.3	22.91

## Sheet: Figure 1C
Figure 1C
		XX						XY
Baseline	Female	1.56	2.36	0.85	0.59	1.41		1.18	1.35	1.06	1.23	1.72
	Male	2.09	4.15	2.96	2.25	3.34		1.46	1.6	1.58	1.49	1.55
1 wk of WD	Female	5.67	5	1.66	2.53	3.17		3.88	2.78	2.54	3.2	2.72
	Male	5.08	6.91	6.54	5.61	5.89		3.94	3.58	2.99	3.76	3.67

## Sheet: Figure 1D
Figure 1D
	XX						XY
Female	0.5	0.45	0.53	0.51	0.45		0.46	0.46	0.46	0.44	0.49
Male	0.4	0.4	0.47	0.43	0.4		0.38	0.39	0.37	0.39	0.42

## Sheet: Figure 1E
Figure 1E
	XX						XY
Female	52.891	50.1573	58.8049	85.0154	92.7192		52.7735	44.7517	53.4108	54.584	51.8656
Male	25.1074	23.7078	31.6679	38.6274	39.3319		25.4603	30.3215	29.4221	33.3154	43.2379

## Sheet: Figure 1F
Figure 1F
	XX						XY
Female	8.27857	8.51433	9.056	8.55004	8.83195		7.56221	7.71493	7.55761	7.23734	7.04177
Male	11.7916	12.1787	10.6405	12.0004	11.9946		10.0818	11.3344	9.90925	10.2479	10.5818

## Sheet: Figure 1G
Figure 1G
	XX						XY
Female	0.60261	0.67471	0.7017	0.63545	0.66492		0.62795	0.65579	0.56395	0.5887	0.64361
Male	0.56089	0.62085	0.58552	0.61278	0.5977		0.50587	0.54254	0.57788	0.52198	0.63697

## Sheet: Figure 1H
Figure 1H
	XX						XY
Female	70.4744	44.3972	66.4889	138.119	107.522		68.0932	39.0545	49.2964	62.2267	54.3421
Male	23.4631	21.848	36.9689	36.299	37.9822		26.1519	29.3037	29.0306	39.3504	58.0904

## Sheet: Figure 1I
Figure 1I
	XX						XY
Female	8.87223	10.1851	9.77932	9.41369	9.73272		8.76288	8.75144	8.85652	8.76609	8.88641
Male	12.2153	13.3515	11.1264	12.843	13.5877		11.3285	11.8178	11.472	11.0747	12.4236

## Sheet: Figure 2A
Figure 2A
		XX												XY
Intact	Female	51	35.3	35.7	43.6	39.8	41.8	33.33	36.3	28.2	36.09	37.36		29.2	29.4	29.6	43.8	30.7	27.5	26.7	32.04	30.96	32.1	25.9	23.1	30.47	36.4
	Male	49.6	48.9	55.8	50.9	45.4	49.4	56	55.7	51.7				37	47	46.2	38.9	37.3	43.9	29.7	44.7	45.2	39.6	39
GDX	Female	44.2	30.1	42.3	41.5	41.3	48.2	36.4	45.3	31.4				28.3	31.6	33.2	34.3	24.9	32.5	29.6	24.8
	Male	41.1	41.7	40.8	40.9	38.5	46.4	42.2						23.1	29.3	30.9	24.9	23	25.5	26.4

[truncated: 24 more sheets: Figure 2B, Figure 2C, Figure 2D, Figure 2E, Figure 2F, Figure 2G, Figure 2H, Figure 2I, Figure 2J, Figure 2K, Figure 2L, Figure 3A, Figure 3B, Figure 3C, Figure 3D, Figure 3E, Figure 3F, Figure 3G, Figure 4, Figure 5A …]
